# Supplementary material for: Zipf’s Law Arises Naturally When There Are Underlying, Unobserved Variables
Source: PLoS Comput Biol. 2016 Dec 20;12(12):e1005110. doi: 10.1371/journal.pcbi.1005110 (PMC5172588; doi:10.1371/journal.pcbi.1005110)
Supplement: S1 Code/Data — Please see the “README” file for details. (ZIP) [file pcbi.1005110.s001.zip]

Archive with 27 entries (25 files):
- analyse.jl
- citesort.sty
- paper.bib
- paper.tex
- retina.R
- retina_sim.jl
- sim.R
- spikes
- word.jl
- word.R
- word_data/
- word_data/5_10_all_rank_interjection.txt
- word_data/5_8_all_rank_preposition.txt
- word_data/5_4_all_rank_adverb.txt
- word_data/5_3_all_rank_adjective.txt
- word_data/5_9_all_rank_conjunction.txt
- word_data/5_1_all_rank_noun.txt
- word_data/5_5_all_rank_pron.txt
- word_data/5_2_all_rank_verb.txt
- word_data/5_7_all_rank_detpro.txt
- word_data/5_6_all_rank_determ.txt
- retina_data/
- retina_data/exp_021109.mat
- retina_data/exp_011409.mat
- retina_data/exp_021209.mat
- makefile
- README
