# Supplementary material for: Zipf’s Law Arises Naturally When There Are Underlying, Unobserved Variables
Source: PLoS Comput Biol. 2016 Dec 20;12(12):e1005110. doi: 10.1371/journal.pcbi.1005110 (PMC5172588; doi:10.1371/journal.pcbi.1005110)
Supplement: S1 Code/Data — Please see the “README” file for details. (ZIP) [file pcbi.1005110.s001.zip › analyse.jl]

using DataFrames

const cGm = begin
	filenames = readdir("../data")
	Vector{Int}[int(readdlm("../data/$filename", '\t')[:, 3]) for filename in filenames]
end
const c = vcat(cGm...)
const Z = sum(c)
const p = c./Z
const logp = log(p)
const pm = map(sum, cGm)/Z
const pGm = map(c -> c./Z, cGm)
const logpGm = map(log, pGm)

const part_of_speach = 
	["Interjections",
	 "Nouns",
	 "Verbs",
	 "Adjectives",
	 "Adverbs",
	 "Pronouns",
	 "Determiners",
	 "Determiners/pronouns",
	 "Prepositions",
	 "Conjunctions"]

const rank_freq = begin
	sorted_c = reverse(sort(c))
	df = DataFrame({[1:length(sorted_c)], sorted_c}, [:Rank, :Count])
	df[:Part] = "Combined"
	for i = 1:length(cGm)
		dfm = DataFrame(Rank=1:length(cGm[i]), Count=cGm[i])
		dfm[:Part] = part_of_speach[i]
		df = rbind(df, dfm)
	end
	df
end
writetable("word_rank_freq", rank_freq)

const E_logp = dot(p, logp)
const Var_logp = dot(p, logp.^2) - E_logp^2

const EGm_logp = map(c -> dot(c/sum(c), log(c/Z)), cGm)
const Var_E_logp = dot(pm, EGm_logp.^2) - dot(pm, EGm_logp)^2
const VarGm_logp = map(c -> dot(c/sum(c), log(c/Z).^2), cGm) - EGm_logp.^2
const E_Var_logp = dot(pm, VarGm_logp)

#Plotting P(E)

const Es = [0:0.1:15]
const PEs = map(E -> exp(-E)*sum((-logp) .< E), Es)

PEGm = map(cs -> map(E -> exp(-E)*sum((-log(cs/Z)) .< E), Es), cGm)

norm(ps::Vector) = 10*ps/sum(ps)

const PEs_df = begin
	df = DataFrame(E=Es, PE=norm(PEs), Part="Combined")
	for i = 1:length(cGm)
		dfm = DataFrame(E=Es, PE=norm(PEGm[i]), Part=part_of_speach[i])
		#dfm[:Part] = part_of_speach[i]
		df = rbind(df, dfm)
	end
	df
end
writetable("word_PE", PEs_df)
