# Supplementary material for: Zipf’s Law Arises Naturally When There Are Underlying, Unobserved Variables
Source: PLoS Comput Biol. 2016 Dec 20;12(12):e1005110. doi: 10.1371/journal.pcbi.1005110 (PMC5172588; doi:10.1371/journal.pcbi.1005110)
Supplement: S1 Code/Data — Please see the “README” file for details. (ZIP) [file pcbi.1005110.s001.zip › citesort.sty]

%NAME: citesort.sty
% A replacement for \@citex which sorts citation numbers as well as
% compressing and allowing breaks.  Based on cite.sty by Donald
% Arseneau.
%
% for use in LaTeX say, \documentstyle[...,citesort,...]{...}
%
%%%%%%%%%%%%%%%%%%%%%%%%%%%%%%%%%%%%%%%%%%%%%%%%%%%%%%%%%%%%%%%%%%%
%     Allow, but strongly discourage, line breaks within a long
%     series of citations.  Compress lists of successive numbers
%     to one number range, e.g., 5,6,7,8,9 --> 5--9.  Compatible
%     with versions of \@cite that use exponents.
%              -- Donald Arseneau  1989
%
% Modified to sort the numbers so they come out in increasing order,
% regardless of the way they appear in the source. O(N^2) sort!
% Ian Green, CUED, 10-Dec-1991.  Improvements to img@eng.cam.ac.uk
% please. Version 1

\newcount\@minsofar
\newcount\@min
\newcount\@cite@temp
\def\@citex[#1]#2{%
\if@filesw \immediate \write \@auxout {\string \citation {#2}}\fi
\@tempcntb\m@ne \let\@h@ld\relax \def\@citea{}%
\@min\m@ne%
\@cite{%
  \@for \@citeb:=#2\do {\@ifundefined {b@\@citeb}%
    {\@h@ld\@citea\@tempcntb\m@ne{\bf ?}%
    \@warning {Citation `\@citeb ' on page \thepage \space undefined}}%
{\@minsofar\z@ \@for \@scan@cites:=#2\do {%
  \@ifundefined{b@\@scan@cites}%
    {\@cite@temp\m@ne}
    {\@cite@temp\number\csname b@\@scan@cites \endcsname \relax}%
\ifnum\@cite@temp > \@min% select the next one to list
    \ifnum\@minsofar = \z@
      \@minsofar\number\@cite@temp
      \edef\@scan@copy{\@scan@cites}\else
    \ifnum\@cite@temp < \@minsofar
      \@minsofar\number\@cite@temp
      \edef\@scan@copy{\@scan@cites}\fi\fi\fi}\@tempcnta\@min
  \ifnum\@minsofar > \z@ % some more
    \advance\@tempcnta\@ne
    \@min\@minsofar
    \ifnum\@tempcnta=\@minsofar %   Number follows previous--hold on to it
      \ifx\@h@ld\relax
        \edef \@h@ld{\@citea\csname b@\@scan@copy\endcsname}%
      \else \edef\@h@ld{\ifmmode{-}\else--\fi\csname b@\@scan@copy\endcsname}%
      \fi
    \else \@h@ld\@citea\csname b@\@scan@copy\endcsname
          \let\@h@ld\relax
  \fi % no more
\fi}%
\def\@citea{,\penalty\@highpenalty\,}}\@h@ld}{#1}}

% end of citesort.sty
