# Supplementary material for: Zipf’s Law Arises Naturally When There Are Underlying, Unobserved Variables
Source: PLoS Comput Biol. 2016 Dec 20;12(12):e1005110. doi: 10.1371/journal.pcbi.1005110 (PMC5172588; doi:10.1371/journal.pcbi.1005110)
Supplement: S1 Code/Data — Please see the “README” file for details. (ZIP) [file pcbi.1005110.s001.zip › paper.bib]

@article{baum_statistical_1966,
  author = "Baum, Leonard E. and Petrie, Ted",
  fjournal = "The Annals of Mathematical Statistics",
  journal = "Ann. Math. Statist.",
  month = "12",
  number = "6",
  pages = "1554--1563",
  title = "Statistical Inference for Probabilistic Functions of Finite State {Markov} Chains",
  volume = "37",
  year = "1966"
}


@article{salakhutdinov_efficient_2012,
  author = {Salakhutdinov, Ruslan and Hinton, Geoffrey},
  journal = {Neural Computation},
  keywords = {deep, learning},
  number = {8},
  pages = {1967--2006},
  title = {{An Efficient Learning Procedure for Deep Boltzmann Machines}},
  volume = {24},
  year = {2012}
}


@article{blei_latent_2003,
  author = {Blei, David M. and Ng, Andrew Y. and Jordan, Michael I. and Lafferty, John},
  journal = {Journal of Machine Learning Research},
  keywords = {annotation, document, image, indexing, modeling, topic},
  title = {{Latent Dirichlet Allocation}},
  volume = {3},
  year = {2003}}

@article{okun_diverse_2015,
	title = {Diverse coupling of neurons to populations in sensory cortex},
	volume = {advance online publication},
	copyright = {© 2015 Nature Publishing Group, a division of Macmillan Publishers Limited. All Rights                 Reserved.},
	issn = {0028-0836},
	abstract = {A large population of neurons can, in principle, produce an astronomical number of distinct firing patterns. In cortex, however, these patterns lie in a space of lower dimension, as if individual neurons were “obedient members of a huge orchestra”. Here we use recordings from the visual cortex of mouse (Mus musculus) and monkey (Macaca mulatta) to investigate the relationship between individual neurons and the population, and to establish the underlying circuit mechanisms. We show that neighbouring neurons can differ in their coupling to the overall firing of the population, ranging from strongly coupled /`choristers/' to weakly coupled /`soloists/'. Population coupling is largely independent of sensory preferences, and it is a fixed cellular attribute, invariant to stimulus conditions. Neurons with high population coupling are more strongly affected by non-sensory behavioural variables such as motor intention. Population coupling reflects a causal relationship, predicting the response of a neuron to optogenetically driven increases in local activity. Moreover, population coupling indicates synaptic connectivity; the population coupling of a neuron, measured in vivo, predicted subsequent in vitro estimates of the number of synapses received from its neighbours. Finally, population coupling provides a compact summary of population activity; knowledge of the population couplings of n neurons predicts a substantial portion of their n2 pairwise correlations. Population coupling therefore represents a novel, simple measure that characterizes the relationship of each neuron to a larger population, explaining seemingly complex network firing patterns in terms of basic circuit variables.},
	language = {en},
	journal = {Nature},
	author = {Okun, Michael and Steinmetz, Nicholas A. and Cossell, Lee and Iacaruso, M. Florencia and Ko, Ho and Barthó, Péter and Moore, Tirin and Hofer, Sonja B. and Mrsic-Flogel, Thomas D. and Carandini, Matteo and Harris, Kenneth D.},
	month = apr,
	year = {2015},
	file = {Full Text PDF:/home/laurence/.mozilla/firefox/z0nq9i1l.default/zotero/storage/EZIWEWWM/Okun et al. - 2015 - Diverse coupling of neurons to populations in sens.pdf:application/pdf;Snapshot:/home/laurence/.mozilla/firefox/z0nq9i1l.default/zotero/storage/PGFAV3HU/nature14273.html:text/html}
}

@article{Tkacik_zipf_2014,
	title = {Thermodynamics for a network of neurons: Signatures of criticality},
	shorttitle = {Thermodynamics for a network of neurons},
	journal = {arXiv:1407.5946},
	author = {Tka{\v c}ik, Ga{\v s}per and Mora, Thierry and Marre, Olivier and Amodei, Dario and Berry II, Michael J. and Bialek, William},
	year = {2014},
}

@Article{Tkacik_zipf_2015,
author="Tka{\v c}ik, Ga{\v s}per and Mora, Thierry and Marre, Olivier
and Amodei, Dario and Palmer, Stephanie E. and Berry, Michael J.
and Bialek, William",
title="Thermodynamics and signatures of criticality in a network of neurons",
journal="Proceedings of the National Academy of Sciences",
year="2015",
volume="112",
number="37",
pages="11508--11513",
}

@article{tkacik_searching_2014,
	title = {Searching for Collective Behavior in a Large Network of Sensory Neurons},
	volume = {10},
	number = {1},
	journal = {PLoS Comput Biol},
	author = {Tka{\v c}ik, Ga{\v s}per and Marre, Olivier and Amodei, Dario and Schneidman, Elad and Bialek, William and Berry, II, Michael J.},
	year = {2014},
	pages = {e1003408},
}

@article{schwab_zipfs_2014,
	title = {Zipf’s law and criticality in multivariate data without fine-tuning},
	volume = {113},
	number = {6},
	journal = {Physical review letters},
	author = {Schwab, David J. and Nemenman, Ilya and Mehta, Pankaj},
	year = {2014},
	pages = {068102},
}

@Article{Billoire2003,
author="Billoire, Alain and Coluzzi, Barbara",
title="Numerical study of the Sherrington-Kirkpatrick model in a magnetic field",
journal="Physical review. E, Statistical, nonlinear, and soft matter physics",
year="2003",
volume="68",
number="2 Pt 2",
pages="026131",
}


@Article{Desponds2015,
author="Desponds, Jonathan and Mora, Thierry and Walczak, Aleksandra M.",
title="Fluctuating fitness shapes the clone-size distribution of immune repertoires",
journal = {arXiv:1507.00751},
year="2015",
}

@Article{Desponds2016,
author="Desponds, Jonathan and Mora, Thierry and Walczak, Aleksandra M.",
title="Fluctuating fitness shapes the clone-size distribution of immune repertoires",
journal="Proceedings of the National Academy of Sciences",
year="2016",
volume="113",
number="2",
pages="274-279",
}

@article{saremi_criticality_2014,
	title = {On Criticality in High-Dimensional Data},
	journal = {Neural computation},
	author = {Saremi, Saeed and Sejnowski, Terrence J.},
	volume = {26},
	number = {7},
	year = {2014},
	pages = {1--11},
	file = {Snapshot:/home/laurence/.mozilla/firefox/z0nq9i1l.default/zotero/storage/7V2ACA2I/NECO_a_00607.html:text/html}
}

@article{yu_universal_2013,
	title = {Universal organization of resting brain activity at the thermodynamic critical point},
	volume = {7},
	abstract = {Thermodynamic criticality describes emergent phenomena in a wide variety of complex systems. In the mammalian cortex, one type of complex dynamics that spontaneously emerges from neuronal interactions has been characterized as neuronal avalanches. Several aspects of neuronal avalanches such as their size and life time distributions are described by power laws with unique exponents, indicating an underlying critical branching process that governs avalanche formation. Here, we show that neuronal avalanches also reflect an organization of brain dynamics close to a thermodynamic critical point. We recorded spontaneous cortical activity in monkeys and humans at rest using high-density intracranial microelectrode arrays and magnetoencephalography, respectively. By numerically changing a control parameter equivalent to thermodynamic temperature, we observed typical critical behavior in cortical activities near the actual physiological condition, including the phase transition of an order parameter, as well as the divergence of susceptibility and specific heat. Finite-size scaling of these quantities allowed us to derive robust critical exponents highly consistent across monkey and humans that uncover a distinct, yet universal organization of brain dynamics. Our results demonstrate that normal brain dynamics at rest resides near or at criticality, which maximizes several aspects of information processing such as input sensitivity and dynamic range.},
	journal = {Frontiers in Systems Neuroscience},
	author = {Yu, Shan and Yang, Hongdian and Shriki, Oren and Plenz, Dietmar},
	year = {2013},
	keywords = {critical exponents, LFP, MEG, neuronal avalanches, phase transition},
	pages = {42},
	file = {Full Text PDF:/home/laurence/.mozilla/firefox/z0nq9i1l.default/zotero/storage/5A7A5UJV/Yu et al. - 2013 - Universal organization of resting brain activity a.pdf:application/pdf}
}

@article{tyrcha_effect_2013,
	title = {The effect of nonstationarity on models inferred from neural data},
	issn = {1742-5468},
	language = {en},
	number = {3},
	journal = {Journal of Statistical Mechanics: Theory and Experiment},
	author = {Tyrcha, Joanna and Roudi, Yasser and Marsili, Matteo and Hertz, John},
	year = {2013},
	keywords = {computational neuroscience, statistical inference},
	pages = {P03005},
}

@article{saremi_hierarchical_2013,
	title = {Hierarchical model of natural images and the origin of scale invariance},
	volume = {110},
	issn = {0027-8424, 1091-6490},
	abstract = {The study of natural images and how our brain processes them has been an area of intense research in neuroscience, psychology, and computer science. We introduced a unique approach to studying natural images by decomposing images into a hierarchy of layers at different logarithmic intensity scales and mapping them to a quasi-2D magnet. The layers were in different phases: “cold” and ordered at large-intensity scales, “hot” and disordered at small-intensity scales, and going through a second-order phase transition at intermediate scales. There was a single “critical” layer in the hierarchy that exhibited long-range correlation similar to that found in the 2D Ising model of ferromagnetism at the critical temperature. We also determined the interactions between layers mapped from natural images and found mutual inhibition that generated locally “frustrated” antiferromagnetic states. Almost all information in natural images was concentrated in a few layers near the phase transition, which has biological implications and also points to the hierarchical origin of scale invariance in natural images.},
	language = {en},
	number = {8},
	journal = {Proceedings of the National Academy of Sciences},
	author = {Saremi, Saeed and Sejnowski, Terrence J.},
	year = {2013},
	pmid = {23382241},
	keywords = {Critical point, generative models, vision},
	pages = {3071--3076},
	file = {Full Text PDF:/home/laurence/.mozilla/firefox/z0nq9i1l.default/zotero/storage/XH22BVST/Saremi and Sejnowski - 2013 - Hierarchical model of natural images and the origi.pdf:application/pdf;Snapshot:/home/laurence/.mozilla/firefox/z0nq9i1l.default/zotero/storage/65Z4WBBG/3071.html:text/html}
}

@article{marsili_sampling_2013,
	title = {On sampling and modeling complex systems},
	volume = {2013},
	number = {09},
	journal = {Journal of Statistical Mechanics: Theory and Experiment},
	author = {Marsili, Matteo and Mastromatteo, Iacopo and Roudi, Yasser},
	year = {2013},
	pages = {P09003},
}

@article{lu_deviation_2013,
	title = {Deviation of zipf's and heaps' laws in human languages with limited dictionary sizes},
	volume = {3},
	journal = {Scientific reports},
	author = {Lü, Linyuan and Zhang, Zi-Ke and Zhou, Tao},
	year = {2013},
	file = {[HTML] from nih.gov:/home/laurence/.mozilla/firefox/z0nq9i1l.default/zotero/storage/PDHU9TCI/PMC3558701.html:text/html;Snapshot:/home/laurence/.mozilla/firefox/z0nq9i1l.default/zotero/storage/QHB7C7DE/srep01082.html:text/html}
}

@article{bomash_virtual_2013,
	title = {A {Virtual} {Retina} for {Studying} {Population} {Coding}},
	volume = {8},
	number = {1},
	journal = {PloS one},
	author = {Bomash, Illya and Roudi, Yasser and Nirenberg, Sheila},
	year = {2013},
	pages = {e53363},
}

@article{okun_population_2012,
	title = {Population rate dynamics and multineuron firing patterns in sensory cortex},
	volume = {32},
	number = {48},
	journal = {The Journal of Neuroscience},
	author = {Okun, Michael and Yger, Pierre and Marguet, Stephan L. and Gerard-Mercier, Florian and Benucci, Andrea and Katzner, Steffen and Busse, Laura and Carandini, Matteo and Harris, Kenneth D.},
	year = {2012},
	pages = {17108--17119},
	file = {[HTML] from jneurosci.org:/home/laurence/.mozilla/firefox/z0nq9i1l.default/zotero/storage/FX6M9DHZ/17108.html:text/html;Snapshot:/home/laurence/.mozilla/firefox/z0nq9i1l.default/zotero/storage/R8F893T9/17108.html:text/html}
}

@article{nirenberg_retinal_2012,
	title = {Retinal prosthetic strategy with the capacity to restore normal vision},
	volume = {109},
	number = {37},
	journal = {Proceedings of the National Academy of Sciences},
	author = {Nirenberg, Sheila and Pandarinath, Chethan},
	year = {2012},
	pages = {15012--15017},
	file = {[HTML] from pnas.org:/home/laurence/.mozilla/firefox/z0nq9i1l.default/zotero/storage/G2BNGVVA/15012.html:text/html;Snapshot:/home/laurence/.mozilla/firefox/z0nq9i1l.default/zotero/storage/WPSQZD6E/15012.html:text/html}
}

@article{beggs_being_2012,
	title = {Being critical of criticality in the brain},
	volume = {3},
	journal = {Frontiers in physiology},
	author = {Beggs, John M. and Timme, Nicholas},
	year = {2012},
	file = {[HTML] from nih.gov:/home/laurence/.mozilla/firefox/z0nq9i1l.default/zotero/storage/FX5HWA7C/PMC3369250.html:text/html;[PDF] from researchgate.net:/home/laurence/.mozilla/firefox/z0nq9i1l.default/zotero/storage/CFTFFMGC/Beggs and Timme - Being critical of criticality in the brain.pdf:application/pdf}
}

@article{mora_are_2011,
	title = {Are Biological Systems Poised at Criticality?},
	volume = {144},
	issn = {0022-4715, 1572-9613},
	abstract = {Many of life’s most fascinating phenomena emerge from interactions among many elements—many amino acids determine the structure of a single protein, many genes determine the fate of a cell, many neurons are involved in shaping our thoughts and memories. Physicists have long hoped that these collective behaviors could be described using the ideas and methods of statistical mechanics. In the past few years, new, larger scale experiments have made it possible to construct statistical mechanics models of biological systems directly from real data. We review the surprising successes of this “inverse” approach, using examples from families of proteins, networks of neurons, and flocks of birds. Remarkably, in all these cases the models that emerge from the data are poised near a very special point in their parameter space—a critical point. This suggests there may be some deeper theoretical principle behind the behavior of these diverse systems.},
	language = {en},
	number = {2},
	journal = {Journal of Statistical Physics},
	author = {Mora, Thierry and Bialek, William},
	year = {2011},
	keywords = {Biological networks, Collective behavior, Critical point, Maximum entropy model, Physical Chemistry, Proteins, Quantum Physics, Statistical Physics, Dynamical Systems and Complexity, Theoretical, Mathematical and Computational Physics},
	pages = {268--302},
	file = {Full Text PDF:/home/laurence/.mozilla/firefox/z0nq9i1l.default/zotero/storage/KEQ93AZ2/Mora and Bialek - 2011 - Are Biological Systems Poised at Criticality.pdf:application/pdf;Snapshot:/home/laurence/.mozilla/firefox/z0nq9i1l.default/zotero/storage/9J252SU9/s10955-011-0229-4.html:text/html}
}

@article{macke_common_2011,
	title = {Common input explains higher-order correlations and entropy in a simple model of neural population activity},
	volume = {106},
	number = {20},
	journal = {Physical Review Letters},
	author = {Macke, Jakob H. and Opper, Manfred and Bethge, Matthias},
	year = {2011},
	pages = {208102},
	file = {[PDF] from ucl.ac.uk:/home/laurence/.mozilla/firefox/z0nq9i1l.default/zotero/storage/U82HB7ZB/Macke et al. - 2011 - Common input explains higher-order correlations an.pdf:application/pdf;Snapshot:/home/laurence/.mozilla/firefox/z0nq9i1l.default/zotero/storage/74P4N7N4/PhysRevLett.106.html:text/html}
}

@article{mora_maximum_2010,
	title = {Maximum entropy models for antibody diversity},
	issn = {0027-8424, 1091-6490},
	volume = {107},
	number = {12},
	abstract = {Recognition of pathogens relies on families of proteins showing great diversity. Here we construct maximum entropy models of the sequence repertoire, building on recent experiments that provide a nearly exhaustive sampling of the IgM sequences in zebrafish. These models are based solely on pairwise correlations between residue positions but correctly capture the higher order statistical properties of the repertoire. By exploiting the interpretation of these models as statistical physics problems, we make several predictions for the collective properties of the sequence ensemble: The distribution of sequences obeys Zipf’s law, the repertoire decomposes into several clusters, and there is a massive restriction of diversity because of the correlations. These predictions are completely inconsistent with models in which amino acid substitutions are made independently at each site and are in good agreement with the data. Our results suggest that antibody diversity is not limited by the sequences encoded in the genome and may reflect rapid adaptation to antigenic challenges. This approach should be applicable to the study of the global properties of other protein families.},
	language = {en},
	journal = {Proceedings of the National Academy of Sciences},
	author = {Mora, Thierry and Walczak, Aleksandra M. and Bialek, William and Callan, Curtis G.},
	year = {2010},
	pmid = {20212159},
	keywords = {D regions, immune receptor proteins, statistical models},
	pages = {5405--5410},
	file = {Full Text PDF:/home/laurence/.mozilla/firefox/z0nq9i1l.default/zotero/storage/3IR4IF7Z/Mora et al. - 2010 - Maximum entropy models for antibody diversity.pdf:application/pdf;Snapshot:/home/laurence/.mozilla/firefox/z0nq9i1l.default/zotero/storage/SDFDV8P7/1001705107.html:text/html}
}

@article{geist_kalman_2010,
	title = {Kalman temporal differences},
	volume = {39},
	number = {1},
	journal = {Journal of artificial intelligence research},
	author = {Geist, Matthieu and Pietquin, Olivier},
	year = {2010},
	pages = {483--532},
	file = {[PDF] from psu.edu:/home/laurence/.mozilla/firefox/z0nq9i1l.default/zotero/storage/Q9PUSGFB/Geist and Pietquin - 2010 - Kalman temporal differences.pdf:application/pdf;Snapshot:/home/laurence/.mozilla/firefox/z0nq9i1l.default/zotero/storage/G5UBHJ8V/JAIR-3911.pdf:application/pdf}
}

@article{corominas-murtra_universality_2010,
	title = {Universality of {Zipf}’s law},
	volume = {82},
	abstract = {Zipf’s law is the most common statistical distribution displaying scaling behavior. Cities, populations or firms are just examples of this seemingly universal law. Although many different models have been proposed, no general theoretical explanation has been shown to exist for its universality. Here, we show that Zipf’s law is, in fact, an inevitable outcome of a very general class of stochastic systems. Borrowing concepts from Algorithmic Information Theory, our derivation is based on the properties of the symbolic sequence obtained through successive observations over a system with an ubounded number of possible states. Specifically, we assume that the complexity of the description of the system provided by the sequence of observations is the one expected for a system evolving to a stable state between order and disorder. This result is obtained from a small set of mild, physically relevant assumptions. The general nature of our derivation and its model-free basis would explain the ubiquity of such a law in real systems.},
	number = {1},
	journal = {Physical Review E},
	author = {Corominas-Murtra, Bernat and Solé, Ricard V.},
	month = jul,
	year = {2010},
	pages = {011102},
	file = {APS Full Text PDF:/home/laurence/.mozilla/firefox/z0nq9i1l.default/zotero/storage/ZU2MTU8B/Corominas-Murtra and Solé - 2010 - Universality of Zipf’s law.pdf:application/pdf;APS Snapshot:/home/laurence/.mozilla/firefox/z0nq9i1l.default/zotero/storage/P3BKM7MG/e011102.html:text/html}
}

@article{corominas-murtra_emergence_2010,
	title = {Emergence of Zipf's Law in the Evolution of Communication},
	journal = {arXive:1008.0938},
	author = {Corominas-Murtra, Bernat and Fortuny, Jordi and Sol\'e, Ricard V.},
	year = {2010},
}

@Article{Corominas-Murtra2011,
author="Corominas-Murtra, Bernat and Fortuny, Jordi and Sol{\'e}, Ricard V.",
title="Emergence of Zipf's law in the evolution of communication",
journal="Physical Rev. E",
year="2011",
volume="83",
pages="036115",
}


@article{chialvo_emergent_2010,
	title = {Emergent complex neural dynamics},
	volume = {6},
	number = {10},
	journal = {Nature Physics},
	author = {Chialvo, Dante R.},
	year = {2010},
	pages = {744--750},
	file = {[PDF] from arxiv.org:/home/laurence/.mozilla/firefox/z0nq9i1l.default/zotero/storage/UMTWE9F6/Chialvo - 2010 - Emergent complex neural dynamics.pdf:application/pdf;Snapshot:/home/laurence/.mozilla/firefox/z0nq9i1l.default/zotero/storage/6N9B84T8/nphys1803.html:text/html}
}

@article{tkacik_spin_2009,
	title = {Spin glass models for a network of real neurons},
	journal = {arXiv:0912.5409},
	author = {Tka{\v c}ik, Ga{\v s}per and Schneidman, Elad and Berry, I. I. and Michael, J. and Bialek, William},
	year = {2009},
	file = {[PDF] from arxiv.org:/home/laurence/.mozilla/firefox/z0nq9i1l.default/zotero/storage/X2AT4T3W/Tkacik et al. - 2009 - Spin glass models for a network of real neurons.pdf:application/pdf;Snapshot:/home/laurence/.mozilla/firefox/z0nq9i1l.default/zotero/storage/CNRIDQWJ/0912.html:text/html}
}

@article{kitzbichler_broadband_2009,
	title = {Broadband criticality of human brain network synchronization},
	volume = {5},
	number = {3},
	journal = {PLoS computational biology},
	author = {Kitzbichler, Manfred G. and Smith, Marie L. and Christensen, Søren R. and Bullmore, Ed},
	year = {2009},
	pages = {e1000314},
}

@article{clauset_power-law_2009,
	title = {Power-law distributions in empirical data},
	volume = {51},
	number = {4},
	journal = {SIAM review},
	author = {Clauset, Aaron and Shalizi, Cosma Rohilla and Newman, Mark EJ},
	year = {2009},
	pages = {661--703},
	file = {[PDF] from arxiv.org:/home/laurence/.mozilla/firefox/z0nq9i1l.default/zotero/storage/BXRTZENG/Clauset et al. - 2009 - Power-law distributions in empirical data.pdf:application/pdf;Snapshot:/home/laurence/.mozilla/firefox/z0nq9i1l.default/zotero/storage/7QUQ588F/070710111.html:text/html}
}

@article{blanche_multi-neuron_2009,
	title = {Multi-neuron recordings in primary visual cortex.},
	journal = {CRCNS.org, http://dx.doi.org/10.6080/K0MW2F2J},
	author = {Blanche, Aaron},
	year = {2009}
}

@article{xiao_applicability_2008,
	title = {On the {Applicability} of {Zipf}'s {Law} in {Chinese} {Word} {Frequency} {Distribution}.},
	volume = {18},
	number = {1},
	journal = {Journal of Chinese Language and Computing},
	author = {Xiao, Hang},
	year = {2008},
	pages = {33--46},
	file = {[PDF] from colips.org:/home/laurence/.mozilla/firefox/z0nq9i1l.default/zotero/storage/2CMZSMNJ/Xiao - 2008 - On the Applicability of Zipf's Law in Chinese Word.pdf:application/pdf}
}

@techreport{stephens_thermodynamics_2008,
	type = {{arXiv} e-print},
	title = {Thermodynamics of natural images},
	abstract = {The scale invariance of natural images suggests an analogy to the statistical mechanics of physical systems at a critical point. Here we examine the distribution of pixels in small image patches and show how to construct the corresponding thermodynamics. We find evidence for criticality in a diverging specific heat, which corresponds to large fluctuations in how "surprising" we find individual images, and in the quantitative form of the entropy vs. energy. The energy landscape derived from our thermodynamic framework identifies special image configurations that have intrinsic error correcting properties, and neurons which could detect these features have a strong resemblance to the cells found in primary visual cortex.},
	number = {0806.2694},
	author = {Stephens, Greg J. and Mora, Thierry and Tka{\v c}ik, Ga{\v s}per and Bialek, William},
	month = jun,
	year = {2008},
	keywords = {Condensed Matter - Statistical Mechanics, Quantitative Biology - Neurons and Cognition, Quantitative Biology - Quantitative Methods},
	file = {0806.2694 PDF:/home/laurence/.mozilla/firefox/z0nq9i1l.default/zotero/storage/9I7IPMZF/Stephens et al. - 2008 - Thermodynamics of natural images.pdf:application/pdf;arXiv.org Snapshot:/home/laurence/.mozilla/firefox/z0nq9i1l.default/zotero/storage/EM4RDGX7/0806.html:text/html}
}

@article{maillart_empirical_2008,
	title = {Empirical tests of {Zipf}’s law mechanism in open source {Linux} distribution},
	volume = {101},
	number = {21},
	journal = {Physical Review Letters},
	author = {Maillart, T. and Sornette, D. and Spaeth, S. and Von Krogh, G.},
	year = {2008},
	pages = {218701},
	file = {[PDF] from arxiv.org:/home/laurence/.mozilla/firefox/z0nq9i1l.default/zotero/storage/JWCZUCRE/Maillart et al. - 2008 - Empirical tests of Zipf’s law mechanism in open so.pdf:application/pdf;Snapshot:/home/laurence/.mozilla/firefox/z0nq9i1l.default/zotero/storage/BTKMUU6W/e218701.html:text/html}
}

@techreport{gabaix_power_2008,
	title = {Power laws in economics and finance},
	institution = {National Bureau of Economic Research},
	author = {Gabaix, Xavier},
	year = {2008},
	file = {[PDF] from nyu.edu:/home/laurence/.mozilla/firefox/z0nq9i1l.default/zotero/storage/3VZVVTA3/Gabaix - 2008 - Power laws in economics and finance.pdf:application/pdf;Snapshot:/home/laurence/.mozilla/firefox/z0nq9i1l.default/zotero/storage/9I5TJ9PD/w14299.html:text/html}
}

@article{beggs_criticality_2008,
	title = {The criticality hypothesis: how local cortical networks might optimize information processing},
	volume = {366},
	issn = {1364-503X, 1471-2962},
	shorttitle = {The criticality hypothesis},
	abstract = {Early theoretical and simulation work independently undertaken by Packard, Langton and Kauffman suggested that adaptability and computational power would be optimized in systems at the ‘edge of chaos’, at a critical point in a phase transition between total randomness and boring order. This provocative hypothesis has received much attention, but biological experiments supporting it have been relatively few. Here, we review recent experiments on networks of cortical neurons, showing that they appear to be operating near the critical point. Simulation studies capture the main features of these data and suggest that criticality may allow cortical networks to optimize information processing. These simulations lead to predictions that could be tested in the near future, possibly providing further experimental evidence for the criticality hypothesis.},
	language = {en},
	number = {1864},
	journal = {Philosophical Transactions of the Royal Society A: Mathematical, Physical and Engineering Sciences},
	author = {Beggs, John M.},
	month = feb,
	year = {2008},
	pmid = {17673410},
	keywords = {avalanche, cortex, criticality, edge of chaos, neural network, power law},
	pages = {329--343},
	file = {Full Text PDF:/home/laurence/.mozilla/firefox/z0nq9i1l.default/zotero/storage/RMWW5J2Z/Beggs - 2008 - The criticality hypothesis how local cortical net.pdf:application/pdf;Snapshot:/home/laurence/.mozilla/firefox/z0nq9i1l.default/zotero/storage/4T4BMV5K/329.html:text/html}
}

@article{tkacik_ising_2006,
	title = {Ising models for networks of real neurons},
	journal = {arXiv:q-bio/0611072},
	author = {Tka{\v c}ik, Ga{\v s}per and Schneidman, Elad and Berry, I. I. and Michael, J. and Bialek, William},
	year = {2006},
	file = {[PDF] from arxiv.org:/home/laurence/.mozilla/firefox/z0nq9i1l.default/zotero/storage/P7I5ND6B/Tkacik et al. - 2006 - Ising models for networks of real neurons.pdf:application/pdf;Snapshot:/home/laurence/.mozilla/firefox/z0nq9i1l.default/zotero/storage/ZQT6JQK7/0611072.html:text/html}
}

@article{schneidman_weak_2006,
	title = {Weak pairwise correlations imply strongly correlated network states in a neural population},
	volume = {440},
	copyright = {© 2006 Nature Publishing Group},
	issn = {0028-0836},
	abstract = {Biological networks have so many possible states that exhaustive sampling is impossible. Successful analysis thus depends on simplifying hypotheses, but experiments on many systems hint that complicated, higher-order interactions among large groups of elements have an important role. Here we show, in the vertebrate retina, that weak correlations between pairs of neurons coexist with strongly collective behaviour in the responses of ten or more neurons. We find that this collective behaviour is described quantitatively by models that capture the observed pairwise correlations but assume no higher-order interactions. These maximum entropy models are equivalent to Ising models, and predict that larger networks are completely dominated by correlation effects. This suggests that the neural code has associative or error-correcting properties, and we provide preliminary evidence for such behaviour. As a first test for the generality of these ideas, we show that similar results are obtained from networks of cultured cortical neurons.},
	language = {en},
	number = {7087},
	journal = {Nature},
	author = {Schneidman, Elad and Berry, Michael J. and Segev, Ronen and Bialek, William},
	month = apr,
	year = {2006},
	keywords = {astronomy, astrophysics, biochemistry, bioinformatics, biology, biotechnology, cancer, cell cycle, cell signalling., climate change, computational biology, development, developmental biology, DNA, drug discovery, earth science, ecology, environmental science, evolution, evolutionary biology, functional genomics, genetics, genomics, geophysics, immunology, interdisciplinary science, life, marine biology, materials science, medical research, medicine, metabolomics, molecular biology, molecular interactions, nanotechnology, Nature, neurobiology, neuroscience, palaeobiology, pharmacology, physics, proteomics, Quantum Physics, RNA, science, science news, science policy, signal transduction, structural biology, systems biology, transcriptomics},
	pages = {1007--1012},
	file = {Full Text PDF:/home/laurence/.mozilla/firefox/z0nq9i1l.default/zotero/storage/XF2D9RE9/Schneidman et al. - 2006 - Weak pairwise correlations imply strongly correlat.pdf:application/pdf;Snapshot:/home/laurence/.mozilla/firefox/z0nq9i1l.default/zotero/storage/FKQAIMQ5/nature04701.html:text/html}
}

@article{newman_power_2005,
	title = {Power laws, {Pareto} distributions and {Zipf}'s law},
	volume = {46},
	number = {5},
	journal = {Contemporary physics},
	author = {Newman, Mark EJ},
	year = {2005},
	pages = {323--351},
	file = {[PDF] from arxiv.org:/home/laurence/.mozilla/firefox/z0nq9i1l.default/zotero/storage/9KNE3BXF/Newman - 2005 - Power laws, Pareto distributions and Zipf's law.pdf:application/pdf;Snapshot:/home/laurence/.mozilla/firefox/z0nq9i1l.default/zotero/storage/7MW79D5W/00107510500052444.html:text/html}
}

@article{dahui_true_2005,
	title = {True reason for {Zipf}'s law in language},
	volume = {358},
	issn = {0378-4371},
	abstract = {Analysis of word frequency have historically used data that included English, French, or other language, data typically described by Zipf's law. Using data on traditional and modern Chinese literatures, we show here that Chinese character frequency stroked Zipf's law based on literature before Qin dynasty; however, it departed from Zipf's law based on literature after Qin dynasty. Combined with data about English dictionaries and Chinese dictionaries, we show that the true reason for Zipf's Law in language is that growth and preferential selection mechanism of word or character in given language.},
	number = {2–4},
	journal = {Physica A: Statistical Mechanics and its Applications},
	author = {Dahui, Wang and Menghui, Li and Zengru, Di},
	month = dec,
	year = {2005},
	keywords = {Language, Mechanism, Zipf's law},
	pages = {545--550},
	file = {ScienceDirect Full Text PDF:/home/laurence/.mozilla/firefox/z0nq9i1l.default/zotero/storage/2KJ7K23S/Dahui et al. - 2005 - True reason for Zipf's law in language.pdf:application/pdf;ScienceDirect Snapshot:/home/laurence/.mozilla/firefox/z0nq9i1l.default/zotero/storage/JMASGVTF/S0378437105004085.html:text/html}
}

@book{amit_field_2005,
	address = {Singapore; New Jersey},
	edition = {3rd Revised edition edition},
	title = {Field {Theory}, the {Renormalization} {Group} and {Critical} {Phenomena}: {Graphs} to {Computers}},
	isbn = {9789812561190},
	shorttitle = {Field {Theory}, the {Renormalization} {Group} and {Critical} {Phenomena}},
	abstract = {This volume links field theory methods and concepts from particle physics with those in critical phenomena and statistical mechanics, the development starting from the latter point of view. Rigor and lengthy proofs are trimmed by using the phenomenological framework of graphs, power counting, etc., and field theoretic methods with emphasis on renormalization group techniques. Non-perturbative methods and numerical simulations are introduced in this new edition. Abundant references to research literature complement this matter-of-fact approach. The book introduces quantum field theory to those already grounded in the concepts of statistical mechanics and advanced quantum theory, with sufficient exercises in each chapter for use as a textbook in a one-semester graduate course.  The following new chapters are included:  I.  Real Space Methods  II.  Finite Size Scaling  III.  Monte Carlo Methods. Numerical Field Theory},
	language = {English},
	publisher = {World Scientific Publishing Co Pte Ltd},
	author = {Amit, Daniel J. and Mayor, Victor Martin},
	month = may,
	year = {2005}
}

@inproceedings{vogt_minimum_2004,
	title = {Minimum cost and the emergence of the {Zipf}-{Mandelbrot} law},
	booktitle = {Artificial {Life} {IX}: {Proceedings} of the {Ninth} {International} {Conference} on the {Simulation} and {Synthesis} of {Living} {Systems}},
	author = {Vogt, Paul},
	year = {2004},
	file = {[PDF] from uvt.nl:/home/laurence/.mozilla/firefox/z0nq9i1l.default/zotero/storage/S5UW6FJA/Vogt - 2004 - Minimum cost and the emergence of the Zipf-Mandelb.pdf:application/pdf}
}

@article{reed_pareto_2003,
	title = {The {Pareto} law of incomes—an explanation and an extension},
	volume = {319},
	journal = {Physica A: Statistical Mechanics and its Applications},
	author = {Reed, William J.},
	year = {2003},
	pages = {469--486},
	file = {50463518bd9ed8a8e8.pdf:/home/laurence/.mozilla/firefox/z0nq9i1l.default/zotero/storage/IBUQ4K2C/50463518bd9ed8a8e8.pdf:application/pdf;[PDF] from newsmth.net:/home/laurence/.mozilla/firefox/z0nq9i1l.default/zotero/storage/MUXNVAGT/Reed - 2003 - The Pareto law of incomes—an explanation and an ex.pdf:application/pdf;Snapshot:/home/laurence/.mozilla/firefox/z0nq9i1l.default/zotero/storage/83HZU8GU/S0378437102015078.html:text/html}
}

@article{ioannides_zipfs_2003,
	title = {Zipf’s law for cities: an empirical examination},
	volume = {33},
	shorttitle = {Zipf’s law for cities},
	number = {2},
	journal = {Regional science and urban economics},
	author = {Ioannides, Yannis M. and Overman, Henry G.},
	year = {2003},
	pages = {127--137},
	file = {[PDF] from lse.ac.uk:/home/laurence/.mozilla/firefox/z0nq9i1l.default/zotero/storage/S8C5S7PX/Ioannides and Overman - 2003 - Zipf’s law for cities an empirical examination.pdf:application/pdf;Snapshot:/home/laurence/.mozilla/firefox/z0nq9i1l.default/zotero/storage/Z73DQJDF/S0166046202000066.html:text/html}
}

@article{gabaix_theory_2003,
	title = {A theory of power-law distributions in financial market fluctuations},
	volume = {423},
	number = {6937},
	journal = {Nature},
	author = {Gabaix, Xavier and Gopikrishnan, Parameswaran and Plerou, Vasiliki and Stanley, H. Eugene},
	year = {2003},
	pages = {267--270},
	file = {71145 261..312 - nature01624.pdf:/home/laurence/.mozilla/firefox/z0nq9i1l.default/zotero/storage/5TJ2RCZN/nature01624.pdf:application/pdf;nature01624.pdf:/home/laurence/.mozilla/firefox/z0nq9i1l.default/zotero/storage/5BWPFVGR/nature01624.pdf:application/pdf;Snapshot:/home/laurence/.mozilla/firefox/z0nq9i1l.default/zotero/storage/SASKEJR6/nature01624.html:text/html}
}

@article{frigg_self-organised_2003,
	title = {Self-organised criticality—what it is and what it isn’t},
	volume = {34},
	number = {3},
	journal = {Studies In History and Philosophy of Science Part A},
	author = {Frigg, Roman},
	year = {2003},
	pages = {613--632},
	file = {[PDF] from sas.ac.uk:/home/laurence/.mozilla/firefox/z0nq9i1l.default/zotero/storage/3KMW5SFK/Frigg - 2003 - Self-organised criticality—what it is and what it .pdf:application/pdf;Snapshot:/home/laurence/.mozilla/firefox/z0nq9i1l.default/zotero/storage/PKTXGDWB/S0039368103000463.html:text/html}
}

@article{cancho_least_2003,
	title = {Least effort and the origins of scaling in human language},
	volume = {100},
	issn = {0027-8424, 1091-6490},
	abstract = {The emergence of a complex language is one of the fundamental events of human evolution, and several remarkable features suggest the presence of fundamental principles of organization. These principles seem to be common to all languages. The best known is the so-called Zipf's law, which states that the frequency of a word decays as a (universal) power law of its rank. The possible origins of this law have been controversial, and its meaningfulness is still an open question. In this article, the early hypothesis of Zipf of a principle of least effort for explaining the law is shown to be sound. Simultaneous minimization in the effort of both hearer and speaker is formalized with a simple optimization process operating on a binary matrix of signal–object associations. Zipf's law is found in the transition between referentially useless systems and indexical reference systems. Our finding strongly suggests that Zipf's law is a hallmark of symbolic reference and not a meaningless feature. The implications for the evolution of language are discussed. We explain how language evolution can take advantage of a communicative phase transition.},
	language = {en},
	number = {3},
	journal = {Proceedings of the National Academy of Sciences},
	author = {Cancho, Ramon Ferrer i and Solé, Ricard V.},
	year = {2003},
	pmid = {12540826},
	pages = {788--791},
	file = {Full Text PDF:/home/laurence/.mozilla/firefox/z0nq9i1l.default/zotero/storage/538DDWP3/Cancho and Solé - 2003 - Least effort and the origins of scaling in human l.pdf:application/pdf;Snapshot:/home/laurence/.mozilla/firefox/z0nq9i1l.default/zotero/storage/3BQB722W/788.html:text/html}
}

@article{blei_latent_2003,
	title = {Latent dirichlet allocation},
	volume = {3},
	journal = {the Journal of machine Learning research},
	author = {Blei, David M. and Ng, Andrew Y. and Jordan, Michael I.},
	year = {2003},
	pages = {993--1022},
	file = {[PDF] from wustl.edu:/home/laurence/.mozilla/firefox/z0nq9i1l.default/zotero/storage/W8B5FJNB/Blei et al. - 2003 - Latent dirichlet allocation.pdf:application/pdf;Snapshot:/home/laurence/.mozilla/firefox/z0nq9i1l.default/zotero/storage/AAHQJM7M/citation.html:text/html}
}

@article{beggs_neuronal_2003,
	title = {Neuronal {Avalanches} in {Neocortical} {Circuits}},
	volume = {23},
	issn = {0270-6474, 1529-2401},
	abstract = {Networks of living neurons exhibit diverse patterns of activity, including oscillations, synchrony, and waves. Recent work in physics has shown yet another mode of activity in systems composed of many nonlinear units interacting locally. For example, avalanches, earthquakes, and forest fires all propagate in systems organized into a critical state in which event sizes show no characteristic scale and are described by power laws. We hypothesized that a similar mode of activity with complex emergent properties could exist in networks of cortical neurons. We investigated this issue in mature organotypic cultures and acute slices of rat cortex by recording spontaneous local field potentials continuously using a 60 channel multielectrode array. Here, we show that propagation of spontaneous activity in cortical networks is described by equations that govern avalanches. As predicted by theory for a critical branching process, the propagation obeys a power law with an exponent of -3/2 for event sizes, with a branching parameter close to the critical value of 1. Simulations show that a branching parameter at this value optimizes information transmission in feedforward networks, while preventing runaway network excitation. Our findings suggest that “neuronal avalanches” may be a generic property of cortical networks, and represent a mode of activity that differs profoundly from oscillatory, synchronized, or wave-like network states. In the critical state, the network may satisfy the competing demands of information transmission and network stability.},
	language = {en},
	number = {35},
	journal = {The Journal of Neuroscience},
	author = {Beggs, John M. and Plenz, Dietmar},
	month = mar,
	year = {2003},
	pmid = {14657176},
	keywords = {branching process, cortex, multielectrode array, organotypic culture, power law, self-organized criticality},
	pages = {11167--11177},
	file = {Full Text PDF:/home/laurence/.mozilla/firefox/z0nq9i1l.default/zotero/storage/VXFGRRKE/Beggs and Plenz - 2003 - Neuronal Avalanches in Neocortical Circuits.pdf:application/pdf;Snapshot:/home/laurence/.mozilla/firefox/z0nq9i1l.default/zotero/storage/DV2J2IEU/11167.html:text/html}
}

@article{beck_superstatistics_2003,
	title = {Superstatistics},
	volume = {322},
	journal = {Physica A: Statistical Mechanics and its Applications},
	author = {Beck, Christian and Cohen, E. G. D.},
	year = {2003},
	pages = {267--275},
	file = {[HTML] from sciencedirect.com:/home/laurence/.mozilla/firefox/z0nq9i1l.default/zotero/storage/N88JQW4R/S0378437103000190.html:text/html}
}

@article{reed_gene_2002,
	title = {From gene families and genera to incomes and internet file sizes: {Why} power laws are so common in nature},
	volume = {66},
	shorttitle = {From gene families and genera to incomes and internet file sizes},
	abstract = {We present a simple explanation for the occurrence of power-law tails in statistical distributions by showing that if stochastic processes with exponential growth in expectation are killed (or observed) randomly, the distribution of the killed or observed state exhibits power-law behavior in one or both tails. This simple mechanism can explain power-law tails in the distributions of the sizes of incomes, cities, internet files, biological taxa, and in gene family and protein family frequencies.},
	number = {6},
	journal = {Physical Review E},
	author = {Reed, William J. and Hughes, Barry D.},
	month = dec,
	year = {2002},
	pages = {067103},
	file = {APS Snapshot:/home/laurence/.mozilla/firefox/z0nq9i1l.default/zotero/storage/TCEJPRAW/e067103.html:text/html}
}

@article{cancho_zipfs_2002,
	title = {Zipf's law and random texts},
	volume = {5},
	number = {01},
	journal = {Advances in Complex Systems},
	author = {CANCHO, RAMON FERRER i and Solé, Ricard V.},
	year = {2002},
	pages = {1--6},
	file = {[PDF] from researchgate.net:/home/laurence/.mozilla/firefox/z0nq9i1l.default/zotero/storage/MT3QUDMH/CANCHO and Solé - 2002 - Zipf's law and random texts.pdf:application/pdf;Snapshot:/home/laurence/.mozilla/firefox/z0nq9i1l.default/zotero/storage/FZIGA37X/S0219525902000468.html:text/html}
}

@book{leech_word_2001,
	address = {Harlow},
	title = {Word frequencies in written and spoken {English}: based on the {British} {National} {Corpus}},
	isbn = {0582320070 9780582320079},
	shorttitle = {Word frequencies in written and spoken {English}},
	language = {English},
	publisher = {Longman},
	author = {Leech, Geoffrey and Rayson, Paul and Wilson, Andrew},
	year = {2001}
}

@article{ghahramani_introduction_2001,
	title = {An introduction to hidden {Markov} models and {Bayesian} networks},
	volume = {15},
	number = {01},
	journal = {International Journal of Pattern Recognition and Artificial Intelligence},
	author = {Ghahramani, Zoubin},
	year = {2001},
	pages = {9--42},
	file = {[PDF] from ucsb.edu:/home/laurence/.mozilla/firefox/z0nq9i1l.default/zotero/storage/ZGJW9ERS/Ghahramani - 2001 - An introduction to hidden Markov models and Bayesi.pdf:application/pdf;Snapshot:/home/laurence/.mozilla/firefox/z0nq9i1l.default/zotero/storage/7SB3HC9C/S0218001401000836.html:text/html}
}

@incollection{gelbukh_zipf_2001,
	title = {Zipf and {Heaps} {Laws}’ coefficients depend on language},
	booktitle = {Computational {Linguistics} and {Intelligent} {Text} {Processing}},
	publisher = {Springer},
	author = {Gelbukh, Alexander and Sidorov, Grigori},
	year = {2001},
	pages = {332--335},
	file = {[PDF] from g-sidorov.org:/home/laurence/.mozilla/firefox/z0nq9i1l.default/zotero/storage/U4QRMI8S/Gelbukh and Sidorov - 2001 - Zipf and Heaps Laws’ coefficients depend on langua.pdf:application/pdf;Snapshot:/home/laurence/.mozilla/firefox/z0nq9i1l.default/zotero/storage/VURUI6UC/3-540-44686-9_33.html:text/html}
}

@article{bialek_predictability_2001,
	title = {Predictability, complexity, and learning},
	volume = {13},
	number = {11},
	journal = {Neural computation},
	author = {Bialek, William and Nemenman, Ilya and Tishby, Naftali},
	year = {2001},
	pages = {2409--2463},
	file = {[PDF] from arxiv.org:/home/laurence/.mozilla/firefox/z0nq9i1l.default/zotero/storage/IT8ZRAKR/Bialek et al. - 2001 - Predictability, complexity, and learning.pdf:application/pdf;Snapshot:/home/laurence/.mozilla/firefox/z0nq9i1l.default/zotero/storage/Z73JUAVB/089976601753195969.html:text/html}
}

@article{axtell_zipf_2001,
	title = {Zipf distribution of {US} firm sizes},
	volume = {293},
	number = {5536},
	journal = {Science},
	author = {Axtell, Robert L.},
	year = {2001},
	pages = {1818--1820},
	file = {[PDF] from swarmagents.cn:/home/laurence/.mozilla/firefox/z0nq9i1l.default/zotero/storage/DJW92B64/Axtell - 2001 - Zipf distribution of US firm sizes.pdf:application/pdf;Snapshot:/home/laurence/.mozilla/firefox/z0nq9i1l.default/zotero/storage/I7JG8A9X/1818.html:text/html}
}

@article{adamic_nature_2000,
	title = {The nature of markets in the {World} {Wide} {Web}},
	volume = {1},
	number = {1},
	journal = {Quarterly Journal of Electronic Commerce},
	author = {Adamic, Lada A. and Huberman, Bernardo A.},
	year = {2000},
	pages = {5--12}
}

@article{stanley_scaling_1999,
	title = {Scaling, universality, and renormalization: {Three} pillars of modern critical phenomena},
	volume = {71},
	shorttitle = {Scaling, universality, and renormalization},
	abstract = {This brief overview is designed to introduce some of the advances that have occurred in our understanding of phase transitions and critical phenomena. The presentation is organized around three simple questions: (i) What are the basic phenomena under consideration? (ii) Why do we care? (iii) What do we actually do? To answer the third question, the author shall briefly review scaling, universality, and renormalization, three of the many important themes which have served to provide the framework of much of our current understanding of critical phenomena. The style is that of a colloquium, not that of a mini-review article.},
	number = {2},
	journal = {Reviews of Modern Physics},
	author = {Stanley, H. Eugene},
	month = mar,
	year = {1999},
	pages = {S358--S366},
	file = {APS Snapshot:/home/laurence/.mozilla/firefox/z0nq9i1l.default/zotero/storage/Z8AMDX6F/pS358_1.html:text/html}
}

@article{gabaix_zipfs_1999,
	title = {Zipf's law for cities: an explanation},
	volume = {114},
	shorttitle = {Zipf's law for cities},
	number = {3},
	journal = {The Quarterly Journal of Economics},
	author = {Gabaix, Xavier},
	year = {1999},
	pages = {739--767},
	file = {Gabaix.pdf:/home/laurence/.mozilla/firefox/z0nq9i1l.default/zotero/storage/SB9E3CTE/Gabaix.pdf:application/pdf;Snapshot:/home/laurence/.mozilla/firefox/z0nq9i1l.default/zotero/storage/3WKCXZ2D/739.html:text/html}
}

@article{nirenberg_light_1997,
	title = {The light response of retinal ganglion cells is truncated by a displaced amacrine circuit},
	volume = {18},
	number = {4},
	journal = {Neuron},
	author = {Nirenberg, Sheila and Meister, Markus},
	year = {1997},
	pages = {637--650},
	file = {[HTML] from sciencedirect.com:/home/laurence/.mozilla/firefox/z0nq9i1l.default/zotero/storage/IVXGE3U8/S0896627300803049.html:text/html}
}

@article{kanter_markov_1995,
	title = {Markov processes: linguistics and {Zipf}'s {Law}},
	volume = {74},
	shorttitle = {Markov processes},
	number = {22},
	journal = {Physical review letters},
	author = {Kanter, I. and Kessler, D. A.},
	year = {1995},
	pages = {4559},
	file = {[PDF] from biu.ac.il:/home/laurence/.mozilla/firefox/z0nq9i1l.default/zotero/storage/WFCPJQ7W/Kanter and Kessler - 1995 - Markov processes linguistics and Zipf's Law.pdf:application/pdf;Snapshot:/home/laurence/.mozilla/firefox/z0nq9i1l.default/zotero/storage/RBT9F5KF/p4559_1.html:text/html}
}

@article{bak_complexity_1995,
	title = {Complexity, contingency, and criticality},
	volume = {92},
	issn = {0027-8424, 1091-6490},
	abstract = {Complexity originates from the tendency of large dynamical systems to organize themselves into a critical state, with avalanches or "punctuations" of all sizes. In the critical state, events which would otherwise be uncoupled become correlated. The apparent, historical contingency in many sciences, including geology, biology, and economics, finds a natural interpretation as a self-organized critical phenomenon. These ideas are discussed in the context of simple mathematical models of sandpiles and biological evolution. Insights are gained not only from numerical simulations but also from rigorous mathematical analysis.},
	language = {en},
	number = {15},
	journal = {Proceedings of the National Academy of Sciences},
	author = {Bak, P. and Paczuski, M.},
	month = jul,
	year = {1995},
	pmid = {11607561},
	pages = {6689--6696},
	file = {Full Text PDF:/home/laurence/.mozilla/firefox/z0nq9i1l.default/zotero/storage/45EZ82WJ/Bak and Paczuski - 1995 - Complexity, contingency, and criticality.pdf:application/pdf;Snapshot:/home/laurence/.mozilla/firefox/z0nq9i1l.default/zotero/storage/M4GP7MMI/6689.html:text/html}
}

@book{levin_english_1993,
	title = {English verb classes and alternations: {A} preliminary investigation},
	shorttitle = {English verb classes and alternations},
	publisher = {University of Chicago press},
	author = {Levin, Beth},
	year = {1993},
	file = {[PDF] from colorado.edu:/home/laurence/.mozilla/firefox/z0nq9i1l.default/zotero/storage/A5E8XSC7/Levin - 1993 - English verb classes and alternations A prelimina.pdf:application/pdf;Snapshot:/home/laurence/.mozilla/firefox/z0nq9i1l.default/zotero/storage/WBZXJTK3/books.html:text/html}
}

@article{li_random_1992,
	title = {Random texts exhibit {Zipf}'s-law-like word frequency distribution},
	volume = {38},
	number = {6},
	journal = {IEEE Transactions on Information Theory},
	author = {Li, Wentian},
	year = {1992},
	pages = {1842--1845},
	file = {[PDF] from santafe.edu:/home/laurence/.mozilla/firefox/z0nq9i1l.default/zotero/storage/4BTZJXG3/Li - 1992 - Random texts exhibit Zipf's-law-like word frequenc.pdf:application/pdf;Snapshot:/home/laurence/.mozilla/firefox/z0nq9i1l.default/zotero/storage/PBMJEQS9/login.html:text/html}
}

@article{goldenfeld_lectures_1992,
	title = {Lectures on phase transitions and the renormalization group},
	author = {Goldenfeld, Nigel},
	year = {1992},
	file = {Snapshot:/home/laurence/.mozilla/firefox/z0nq9i1l.default/zotero/storage/FZC23G2H/7655913.html:text/html}
}

@article{bak_self-organized_1988,
	title = {Self-organized criticality},
	volume = {38},
	number = {1},
	journal = {Physical review A},
	author = {Bak, Per and Tang, Chao and Wiesenfeld, Kurt},
	year = {1988},
	pages = {364--374}
}

@book{amit_field_1984,
	title = {Field theory, the renormalization group, and critical phenomena},
	volume = {18},
	publisher = {World Scientific Singapore},
	author = {Amit, Daniel J.},
	year = {1984},
	file = {[Daniel_J._Amit]_Field_theory,_the_renormalization(BookZZ.org).djvu:/home/laurence/.mozilla/firefox/z0nq9i1l.default/zotero/storage/QBW7XD62/[Daniel_J._Amit]_Field_theory,_the_renormalization(BookZZ.org).djvu:image/vnd.djvu;Snapshot:/home/laurence/.mozilla/firefox/z0nq9i1l.default/zotero/storage/6ECCTPII/268823.html:text/html}
}

@article{blumenfeld_problems_1983,
	title = {Problems of {Biological} {Physics}},
	volume = {36},
	journal = {Physics Today},
	author = {Blumenfeld, Lew A. and Chance, Britton},
	year = {1983},
	pages = {70},
	file = {Snapshot:/home/laurence/.mozilla/firefox/z0nq9i1l.default/zotero/storage/4U7AWKZX/p70_s1.html:text/html}
}

@article{wyllys_empirical_1981,
	title = {Empirical and theoretical bases of {Zipf}’s law},
	volume = {30},
	number = {1},
	journal = {Library Trends},
	author = {Wyllys, Ronald E.},
	year = {1981},
	pages = {53--64},
	file = {[PDF] from psu.edu:/home/laurence/.mozilla/firefox/z0nq9i1l.default/zotero/storage/85KK8JX4/Wyllys - 1981 - Empirical and theoretical bases of Zipf’s law.pdf:application/pdf}
}

@article{price_general_1976,
	title = {A general theory of bibliometric and other cumulative advantage processes},
	volume = {27},
	number = {5},
	journal = {Journal of the American Society for Information Science},
	author = {Price, {Derek de Solla}},
	year = {1976},
	pages = {292--306},
	file = {[PDF] from asist.org:/home/laurence/.mozilla/firefox/z0nq9i1l.default/zotero/storage/H69C3UMI/Price - 1976 - A general theory of bibliometric and other cumulat.pdf:application/pdf;Snapshot:/home/laurence/.mozilla/firefox/z0nq9i1l.default/zotero/storage/UPITBQ9P/full.html:text/html}
}

@article{litzenberger_strong_1976,
	title = {The Strong Case for the Generalized Logarithmic Utility Model as the Premier Model of Financial Markets},
	volume = {31},
	copyright = {1976 The American Finance Association},
	issn = {1540-6261},
	abstract = {Abstract.  This paper begins by comparing the available well-developed micro-economic models in finance which recognize uncertainty. It is argued that models whose distinctive simplifying assumption restricts utility functions are superior to those which instead restrict probability distributions, both with respect to the realism of their assumptions and richness of their conclusions. In particular, the most successful model, based on generalized logarithmic utility (GLUM), is a multiperiod consumption/portfolio and equilibrium model in discrete-time which (1) requires decreasing absolute risk aversion; (2) tolerates increasing, constant, or decreasing proportional risk aversion; (3) assumes no exogenous specification of the contemporaneous or intertemporal stochastic process of security prices; (4) tolerates heterogeneity with respect to wealth, lifetime, time- and risk-preference and beliefs; (5) results in a complete specification of consumption/portfolio decision and sharing rules which include nontrivial multiperiod separation properties and explains demand for default-free bonds of various maturities and options; (6) leads to a solution to the aggregation problem; (7) results in a complete specification of the contemporaneous and intertemporal process of security prices which reveals necessary and sufficient conditions for an unbiased term structure and the market portfolio to follow a random walk as a natural outcome of equilibrium; (8) provides an empirically testable aggregate consumption function relating per capita consumption to per capita wealth and the present value of a perpetual default-free annuity which does not require inferences of ex ante beliefs from ex post data; (9) provides a nontrivial multiperiod extension of popular single-period security valuation models which is empirically testable; (10) yields a simple multiperiod valuation formula for an uncertain income stream even when this income is serially correlated over time.},
	language = {en},
	number = {2},
	journal = {The Journal of Finance},
	author = {Litzenberger, Robert and Rubinstein, Mark},
	year = {1976},
	pages = {551--571},
	file = {Snapshot:/home/laurence/.mozilla/firefox/z0nq9i1l.default/zotero/storage/85GUUA7R/abstract.html:text/html}
}

@article{sichel_distribution_1975,
	title = {On a distribution law for word frequencies},
	volume = {70},
	number = {351a},
	journal = {Journal of the American Statistical Association},
	author = {Sichel, Herbert S.},
	year = {1975},
	pages = {542--547},
	file = {2285930.pdf:/home/laurence/.mozilla/firefox/z0nq9i1l.default/zotero/storage/BNXCAP9H/2285930.pdf:application/pdf;Snapshot:/home/laurence/.mozilla/firefox/z0nq9i1l.default/zotero/storage/C9PM5NAC/01621459.1975.html:text/html}
}

@article{christensen_transcendental_1975,
	title = {Transcendental Logarithmic Utility Functions},
	volume = {65},
	copyright = {Copyright © 1975 American Economic Association},
	issn = {0002-8282},
	number = {3},
	journal = {The American Economic Review},
	author = {Christensen, Laurits R. and Jorgenson, Dale W. and Lau, Lawrence J.},
	year = {1975},
	pages = {367--383}
}

@book{stanley_introduction_1971,
	title = {Introduction to {Phase} {Transitions} and {Critical} {Phenomena}},
	isbn = {9780195053166},
	abstract = {First published in 1971, this highly popular text is devoted to the interdisciplinary area of critical phenomena, with an emphasis on liquid-gas and ferromagnetic transitions. Advanced undergraduate and graduate students in thermodynamics, statistical mechanics, and solid state physics, as well as researchers in physics, mathematics, chemistry, and materials science, will welcome this paperback edition of Stanley's acclaimed text.},
	language = {en},
	publisher = {Oxford University Press},
	author = {Stanley, Harry Eugene},
	year = {1971},
	keywords = {Literary Criticism / Semiotics \& Theory, Science / Physics / General}
}

@article{mandelbrot_information_1965,
	title = {Information theory and psycholinguistics},
	journal = {BB Wolman and E},
	author = {Mandelbrot, B. B.},
	year = {1965}
}

@book{herdan_quantitative_1964,
	title = {Quantitative linguistics},
	publisher = {Butterworths},
	author = {Herdan, Gustav},
	year = {1964}
}

@article{bernoulli_exposition_1954,
	title = {Exposition of a new theory on the measurement of risk},
	journal = {Econometrica: Journal of the Econometric Society},
	author = {Bernoulli, Daniel},
	year = {1954},
	pages = {23--36},
	file = {[PDF] from montclair.edu:/home/laurence/.mozilla/firefox/z0nq9i1l.default/zotero/storage/2STZA2UH/Bernoulli - 1954 - Exposition of a new theory on the measurement of r.pdf:application/pdf;Snapshot:/home/laurence/.mozilla/firefox/z0nq9i1l.default/zotero/storage/BQDJDW8X/1909829.html:text/html}
}

@inproceedings{mandelbrot_informational_1953,
  author = {Mandelbrot, B.},
  booktitle = {Communication Theory},
  editor = {Jackson, Betterworth W.},
  pages = {486--502},
  title = {{An informational theory of the statistical structure of languages}},
  year = {1953}
}

@book{zipf_human_1949,
	title = {Human behavior and the principle of least effort},
	author = {Zipf, George Kingsley},
	year = {1949},
	publisher = {Addison-Wesley},
	file = {Snapshot:/home/laurence/.mozilla/firefox/z0nq9i1l.default/zotero/storage/SQT8HE9D/1950-00412-000.html:text/html}
}

@article{onsager_crystal_1944,
	title = {Crystal statistics. {I}. {A} two-dimensional model with an order-disorder transition},
	volume = {65},
	number = {3-4},
	journal = {Physical Review},
	author = {Onsager, Lars},
	year = {1944},
	pages = {117},
	file = {[PDF] from colorado.edu:/home/laurence/.mozilla/firefox/z0nq9i1l.default/zotero/storage/S2ZVC4SU/Onsager - 1944 - Crystal statistics. I. A two-dimensional model wit.pdf:application/pdf;Snapshot:/home/laurence/.mozilla/firefox/z0nq9i1l.default/zotero/storage/76MH67FF/p117_1.html:text/html}
}

@article{zipf_psycho-biology_1935,
	title = {The psycho-biology of language},
	author = {Zipf, George Kingsley},
	year = {1935},
	file = {Snapshot:/home/laurence/.mozilla/firefox/z0nq9i1l.default/zotero/storage/2F7DTNP3/1935-04756-000.html:text/html}
}

@book{zipf_selected_1932,
	title = {Selected studies of the principle of relative frequency in language},
	publisher = {Harvard Univ. Press},
	author = {Zipf, George Kingsley},
	year = {1932},
	file = {Snapshot:/home/laurence/.mozilla/firefox/z0nq9i1l.default/zotero/storage/AJVHG7NW/1932-04968-000.html:text/html}
}

@article{brunel98,
author          ={Brunel, N. and Nadal, J.P.},
title           ={Mutual information, Fisher information and population coding},
journal         ={Neural Comput.},
pages           ={1731-1757},
volume          =10,
year            ={1998} }

@Article{Williamson2015,
author="Williamson, Ross S. and Sahani, Maneesh and Pillow, Jonathan W.",
title="The equivalence of information-theoretic and likelihood-based methods for neural dimensionality reduction",
journal="PLoS computational biology",
year="2015",
volume="11",
number="4",
pages="e1004141",
}

@Article{Clopath2013,
author="Clopath, Claudia and Brunel, Nicolas",
title="Optimal properties of analog perceptrons with excitatory weights",
journal="PLoS computational biology",
year="2013",
volume="9",
number="2",
pages="e1002919",
}

@book{weiss05,
	title = {A Course in Probability},
	publisher = {Addison-Wesley},
	author = {Weiss, Neil A.},
	year = {2006},
}

@book{pathria11,
  author    = {Pathria, R.K. and Beale, P.D.}, 
  title     = {Statistical Mechanics},
  publisher = {Elsivier},
  year      = 2011,
  edition   = 3,
}

@Article{DeWeese1999,
author="DeWeese, M. R. and Meister, M.",
title="How to measure the information gained from one symbol",
journal="Network",
year="1999",
volume="10",
number="4",
pages="325--340",
}

@article{shun1995laplace,
  title={Laplace approximation of high dimensional integrals},
  author={Shun, Zhenming and McCullagh, Peter},
  journal={Journal of the Royal Statistical Society. Series B (Methodological)},
  pages={749--760},
  year={1995},
  publisher={JSTOR}
}

@article{branco_probability_2009,
	author = {Branco, Tiago and Staras, Kevin},
	title = {The probability of neurotransmitter release: variability and feedback control at single synapses},
	volume = {10},
	number = {5},
	journal = {Nature Reviews Neuroscience},
	year = {2009},
	pages = {373--383}
}

@article{seeger2005expectation,
  title={Expectation propagation for exponential families},
  author={Seeger, Matthias},
  number={EPFL-REPORT-161464},
  year={2005}
}

@article{Efron_variance_1981,
	author = {Efron, B. and Stein, C.},
	title = {The jackknife estimate of variance},
	volume = {9},
	journal = {Annals of Statistics},
	year = {1981},
	pages = {586-596}
}

@article{Steele_variance_1986,
	author = {Steele, J.M.},
	title = {An {Efron-Stein} inequality for nonsymmetric statistics},
	volume = {14},
	journal = {Annals of Statistics},
	year = {1986},
	pages = {753-758}
}

@article{Boucheron_variance_2005,
	author = {Boucheron, St\'ephane and Bousquet, Olivier and Lugosi, G\'abor and Massart, Pascal},
	title = {Moment inequalities for functions of independent random variables},
	volume = {33},
	number = {2},
	journal = {The Annals of Probability},
	year = {2005},
	pages = {514-560}
}

@book{Boucheron_variance_2013,
	author = {Boucheron, St\'ephane and Bousquet, Olivier and Lugosi, G\'abor and Massart, Pascal},
	title = {Concentration Inequalities: A Nonasymptotic Theory of Independence},
  publisher = {Oxford University Press},
  year      = 2013,
}

@article{Touchette_large_dev},
	author = {Touchette, Hugo},
	title = {The large deviation approach to statistical mechanics},
	volume = {478},
	number = {1-3},
	journal = {Physics Reports},
	year = {2009},
	pages = {1–69}
}

@article{jacquet1999entropy,
  title={Entropy computations via analytic depoissonization},
  author={Jacquet, Philippe and Szpankowski, Wojciech},
  journal={Information Theory, IEEE Transactions on},
  volume={45},
  number={4},
  pages={1072--1081},
  year={1999},
  publisher={IEEE}
}

@article{macke_ff_2016,
  title={Signatures of criticality arise in simple neural population models with correlations},
  author={Nonnenmacher, Marcel and Behrens, Christian and Berens, Philipp and Bethge, Matthias and Macke, Jakob H},
  journal={arXiv preprint arXiv:1603.00097},
  year={2016}
}
