# Supplementary material for: Zipf’s Law Arises Naturally When There Are Underlying, Unobserved Variables
Source: PLoS Comput Biol. 2016 Dec 20;12(12):e1005110. doi: 10.1371/journal.pcbi.1005110 (PMC5172588; doi:10.1371/journal.pcbi.1005110)
Supplement: S1 Code/Data — Please see the “README” file for details. (ZIP) [file pcbi.1005110.s001.zip › retina.R]

#PEEV for time, 20, 5, 10^6 is 67.5%
#PEEV for spikes 100, 10^5 is  95.3%
X11.options(type="nbcairo")

library(ggplot2)
library(scales)
library(gridExtra)
linesize=0.5

them <- theme_classic() +
  theme(plot.title=element_text(hjust=-0.1)) +
  theme(line=element_line(size=1)) +
  theme(legend.key=element_blank()) +
  theme(plot.margin = unit(c(0,1,0,1), "lines")) +
  theme(legend.position="none")

data <- data.frame(read.csv("spikes", colClasses="numeric"))
o <- ggplot(data, aes(times, cell)) + 
	 geom_point(shape="|", size=1) +#, alpha=0.3) +
   scale_x_continuous("time/s", limits=c(0, 10), breaks=seq(0,10,by=2)) +
   scale_y_continuous("cell") +
	 them +
   ggtitle('A')

PE <- function(file, letter, subset) {
  data <- data.frame(read.csv(paste0("retina_", file, "_PE"), colClasses=c("numeric", "numeric", "character")))
  if (subset) {
    data <- subset(data, Part=="All" | Part=="01" | Part=="04" | Part=="07" | Part=="11" | Part=="15" | Part=="19")
  }
  data_all <- subset(data, Part=="All")
  data_all["Part"] = NULL
  data_z <- subset(data, Part!="All")
  data_z["PE"] <- data_z["PE"]#*(length(levels(data[1, "Part"]))-1)
  ggplot(data_all, aes(E, PE, colour=Part, group=Part)) +
  geom_path(data=data_z, aes(colour=Part, group=Part), size=linesize) +
  geom_line(aes(colour=NULL, group=NULL), size=1.5) +
  scale_x_continuous("ℰ") +
  scale_y_continuous(expression(P[S](ℰ))) +
  them +
  ggtitle(letter)
}

rank_freq <- function(file, letter, subset) {
  data    <- data.frame(read.csv(paste0("retina_", file, "_rank_freq"), colClasses=c("numeric", "numeric", "character")))
  if (subset) {
    data <- subset(data, m=="All" | m=="01" | m=="04" | m=="07" | m=="11" | m=="15" | m=="19")
  }
  data_all <- subset(data, m=="All")
  data_all["m"] = NULL
  data_z <- subset(data, m!="All")

  intercept = mean(log10(subset(data, m=="All")$Count[1:50]) + log10(subset(data, m=="All")$Rank[1:50]))

  p <- ggplot(data_z, aes(Rank, Count, colour=m)) + 
	geom_line(size=linesize) +
	geom_line(data=data_all, colour="black", size=1.5) +
	stat_function(fun=(function(x) {intercept-x}), colour="red", size=linesize) +
	scale_x_log10(labels=trans_format('log10',math_format(10^.x)), breaks=c(1E1, 1E3, 1E5)) +
	scale_y_log10("Frequency", labels=trans_format('log10',math_format(10^.x)), breaks=c(1E1, 1E3, 1E5)) +
  them +
  ggtitle(letter)
  if (subset) {p + stat_function(fun=(function(x) {intercept-x-1}), colour="red", size=linesize)} else {p}
}

cairo_pdf("retina.pdf", width=5, height=4)
grid.arrange(o, arrangeGrob(PE("time", 'B', TRUE), 
                            rank_freq("time", 'C', TRUE), 
                            #PE("spikes", 'D', FALSE), 
                            #rank_freq("spikes", 'E', FALSE), 
                            nrow=1, ncol=2), nrow=2)#, heights=c(1, 2))
dev.off()
