# Supplementary material for: Zipf’s Law Arises Naturally When There Are Underlying, Unobserved Variables
Source: PLoS Comput Biol. 2016 Dec 20;12(12):e1005110. doi: 10.1371/journal.pcbi.1005110 (PMC5172588; doi:10.1371/journal.pcbi.1005110)
Supplement: S1 Code/Data — Please see the “README” file for details. (ZIP) [file pcbi.1005110.s001.zip › retina_sim.jl]

#cGm(20, 5, 10^6)
#Var_L assumes a deterministic mapping between z(x), where there isn't here.

using DataFrames
using Distributions
using MAT

const directories = map(x -> "retina_data/$x", readdir("retina_data"))

#Code to load binary arrays indicating x[cell_index][trial_index]
load_spikes(filename::String, bins::Int) = begin
    exp = first(values(matread(filename)))
    ks  = filter(x -> x != "markers", collect(keys(exp)))
    markers = squeeze(exp["markers"], 2)
    result = [Vector{Bool}[] for k in ks]
    for i in 1:length(ks)
        k = ks[i]
        squeezed_spikes = squeeze(exp[k]["spikes"], 2)
        divided_spikes  = divide_by_marker(squeezed_spikes, markers)
        result[i]       = bin(divided_spikes, markers, bins)
    end
    result
end
load_spikes(i::Int, bins::Int) = load_spikes(directories[i], bins)
load_spikes(bins::Int) = begin
    spikes = vcat(map(i -> load_spikes(i, bins), 1:3)...)
    spikes
end

divide_by_marker(spikes::Vector{Float64}, markers::Vector{Float64}) = begin
    rev_spikes = reverse(spikes)
    result = [Float64[] for i = 1:(length(markers)-1)]
    for i = 1:(length(markers)-1)
        while (!isempty(rev_spikes)) && (rev_spikes[end] < markers[i+1])
            push!(result[i], pop!(rev_spikes)-markers[i])
        end
    end
    result
end

bin_spike(spike_time::Number, interval::Number) = iceil(spike_time/interval)
bin(spike_times::Vector, marker_interval::Float64, bins::Int) = begin
    bin_interval = marker_interval/bins 
    result = fill(false, bins)
    for i = 1:length(spike_times)
        result[bin_spike(spike_times[i], bin_interval)] = true
    end
    result
end

bin(spike_times::Vector{Vector{Float64}}, markers::Vector{Float64}, bins::Int) =
    [bin(spike_times[i], markers[i+1] - markers[i], bins) for i = 1:length(spike_times)]

cGm_time(latents::Int=20, bins_per_latent::Int=5, samples::Int=10^5) = begin
    bins = bins_per_latent*latents
    spikes = load_spikes(bins)
    x = fill(false, length(spikes))
    d = Dict{Uint64, Vector{Int}}()
    for latent = 1:latents
        #println((bins_per_latent*(latent-1)+1):(bins_per_latent*latent))
        for t = (bins_per_latent*(latent-1)+1):(bins_per_latent*latent)
            for i = 1:int(samples/bins)
                for cell = 1:length(spikes)
                    x[cell] = spikes[cell][rand(1:length(spikes[cell]))][t]
                end
                hashx = hash(x)
                if !haskey(d, hashx)
                    d[hashx] = zeros(Int, latents+1)
                end
                #The last bin is the overall number of times this pattern occurs.
                #The other bins are the number of times this pattern occurs given each latent.
                d[hashx][latents+1] += 1
                d[hashx][latent] += 1
            end
        end
    end
    vals = collect(values(d))
    c = zeros(Int, length(vals))
    cGm_ = zeros(Int, length(vals), latents)
    for i = 1:length(vals)
      c[i] = vals[i][latents+1]
      @assert c[i] > 0
      for latent in 1:latents
        cGm_[i, latent] = vals[i][latent]
      end
    end
    (cGm_, c)
end

cGm_spikes(bins::Int=100, samples::Int=10^5) = begin
    spikes = load_spikes(bins)
    x = fill(false, length(spikes))
    d = Dict{Uint64, Vector{Int}}()
    for i = 1:int(samples/bins)
        for t = 1:bins
            for cell = 1:length(spikes)
                x[cell] = spikes[cell][rand(1:length(spikes[cell]))][t]
            end
            hashx = hash(x)
            if !haskey(d, hashx)
                d[hashx] = [0, sum(x)]
            end
            d[hashx][1] += 1
        end
    end
    vals = collect(values(d))
    cgm = zeros(Int, length(vals), length(spikes)+1)
    c = zeros(Int, length(vals))
    for i = 1:length(c)
        c[i] = vals[i][1]
        cgm[i, vals[i][2]+1] = vals[i][1]
    end
    (cgm, c)
end
    
rank_freq(cgmc::(Matrix, Vector)) = begin
	(cgm, c) = cgmc
	df = rank_freq(c)
	df[:m] = "All"
	for i = 1:size(cgm, 2)
			dfm = rank_freq(cgm[:, i])
			dfm[:m] = dec(i, 2)
      if size(dfm, 1) > 0
          df = vcat(df, dfm)
      end
	end
	df
end
rank_freq(c::Vector) = begin
  c = filter(x -> x!=0, c)
	DataFrame(Rank=[1:length(c)], Count=reverse(sort(c)))
end
#rank_freq(c::Vector) = begin
#  c = filter(x -> x!=0, c)
#	DataFrame(LogRank=log([1:length(c)]), LogCount=log(reverse(sort(c))))
#end

import Base.var
Var(items::Vector, weights::Vector) = begin
	ps = weights/sum(weights)
	dot(items.^2, ps) - dot(items, ps)^2
end
Var_L(cs::Vector{Int}) = Var(log(cs), cs)
Var_L(cgm::(Matrix{Int}, Vector{Int})) = Var_L(cgm[2])
Var_L(args...) = Var_L(cGm(args...))

nan_to_0(x) = isnan(x) ? zero(x) : x
Var_E_L(cgmc::(Matrix{Int}, Vector{Int})) = begin
  (cgm, c) = cgmc
	E_LGm = map(nan_to_0, squeeze(sum(log(c) .* cgm, 1)./sum(cgm, 1), 1))
	weights = squeeze(sum(cgm, 1), 1)
	Var(E_LGm, weights)
end

E_Var_L(cgm::(Matrix{Int}, Vector{Int})) = begin
  (cgm, c) = cgm
  logc = log(c)
	Var_LGm = map(nan_to_0, map(i -> Var(logc, cgm[:, i]), 1:size(cgm, 2)))
	weights = squeeze(sum(cgm, 1), 1)
	dot(Var_LGm, weights)/sum(weights)
end

PEV(args...) = Var_E_L(args...)/Var_L(args...)

#PE
PE(cgmc::(Matrix{Int}, Vector{Int})) = begin
    (cgm, c) = cgmc
    Z = sum(c)
    p = c./Z
    logp = log(p)
    Es = [0:0.1:20]
    PEs = map(E -> exp(-E)*sum((-logp) .< E), Es)
    #PEGm = map(i -> map(E -> exp(-E)*sum((-log(cgm[:, i]/Z)) .< E), Es), 1:size(cgm, 2))
    PEGm = map(i -> map(E -> exp(-E)*sum(cgm[:, i]/sum(cgm[:, i]) .* (-logp .< E) .* exp(-logp)), Es), 1:size(cgm, 2))
    println(typeof(PEGm))
    df = DataFrame(E=Es, PE=PEs, Part="All")
    for i = 1:length(PEGm)
        if sum(cgm[:, i]) > 0
            dfm = DataFrame(E=Es, PE=PEGm[i], Part=dec(i, 2))
            #dfm[:Part] = dec(i, 2)
            df = vcat(df, dfm)
        end
    end
    df
end

PE(c::Vector{Int}) = begin
    p = c./sum(c)
    logp = log(p)
    Es = [0:0.1:20]
    PEs = map(E -> exp(-E)*sum((-logp) .< E), Es)
    DataFrame({Es, PEs}, ["E", "PE"])
end
PE(logp::Vector{Float64}) = begin
    E_samples = -logp
    Es = [0:0.1:int(maximum(E_samples)) + 2]
    PEs = map(E -> exp(-E)*dot(E_samples .< E, exp(E_samples))/length(E_samples), Es)
    DataFrame({Es, PEs}, ["E", "PE"])
end

PE_rank_freq(c::Vector{Int}, n::Int) = begin
    p = c./sum(c)
    logp = log(p)
    #Es = -[minimum(logp):0.1:maximum(logp)]
    Es = [0:0.1:20]
    PEs = map(E -> exp(-E)*sum((-logp) .< E), Es)
    min_E = -maximum(logp)
    max_E = -minimum(logp)
    DataFrame(E=Es, PE=PEs, LogRank=log(PEs)+Es, data=int(min_E.<Es.<max_E))
end
PE_rank_freq(logp::Vector{Float64}, n::Int) = begin
    E_samples = -logp
    Es = [(int(minimum(E_samples)-2)):0.1:(int(maximum(E_samples)) + 2)]
    #Es = [-10:0.1:50]
    PEs = map(E -> exp(-E)*dot(E_samples .< E, exp(E_samples))/length(E_samples), Es)
    min_E = -maximum(logp)
    max_E = -minimum(logp)
    DataFrame(E=Es, PE=PEs, LogRank=log(PEs)+Es, data=int(min_E.<Es.<max_E))
end
PE_rank_spike(n::Int) = begin
    interval = 0.01*n
    Es = [0:interval:2*n]
    PEs = 0.5*pdf(Uniform(0, n), Es)
    PEs[int(length(Es)/4)] += 0.5/interval
    PSEs = map(i -> sum(PEs.*exp(Es - Es[i]).*(Es.<Es[i])), 1:length(Es))
    DataFrame(E=Es, PE=PSEs/(sum(PSEs)*0.01*n), LogRank=(log(PSEs)+Es), data=int(Es.<n))
end

sd_spike(low::Int=6, high::Int=30) = begin
    PE_low = PE_rank_spike(low)
    PE_low[:n] = low
    PE_high = PE_rank_spike(high)
    PE_high[:n] = high
    res = rbind(PE_low, PE_high)
    writetable("sim_spike", res)
    res
end
PE_rank_hole(n::Int) = begin
    interval = 0.01*n
    Es = [0:interval:2*n]
    PEs = pdf(Uniform(0, n/3), Es)/2 + pdf(Uniform(2/3*n, n), Es)/2
    PSEs = map(i -> sum(PEs.*exp(Es - Es[i]).*(Es.<Es[i])), 1:length(Es))
    DataFrame(E=Es, PE=PSEs/(sum(PSEs)*0.01*n), LogRank=(log(PSEs)+Es), data=int(Es.<1.5*n))
end

sd_hole(low::Int=6, high::Int=30) = begin
    PE_low = PE_rank_hole(low)
    PE_low[:n] = low
    PE_high = PE_rank_hole(high)
    PE_high[:n] = high
    res = vcat(PE_low, PE_high)
    writetable("sim_hole", res)
    res
end

sd_indep(low::Int=6, high::Int=30) = begin
    PE_high = PE_rank_hole(high)
    PE_high[:n] = high
    res = rbind(PE_low, PE_high)
    writetable("sim_hole", res)
    res
end

sd_disc_both(z::Function, low::Int, high::Int) = begin
    PE_low = simulated_data_discrete(z, low)
    PE_low[:n] = low
    PE_high = simulated_data_discrete(z, high)
    PE_high[:n] = high
    res = rbind(PE_low, PE_high)
    writetable("discrete-$(Base.function_name(z))", res)
    res
end

sd_uniform(low::Int=6, high::Int=30) = begin
    z = uniform
    PE_low = simulated_data_discrete(z, low)
    PE_low[:n] = low
    PE_high = simulated_data_discrete(z, high)
    PE_high[:n] = high
    res = rbind(PE_low, PE_high)
    writetable("sim_uniform", res)
    res
end

sd_cont_both(low::Int, high::Int) = begin
    PE_low = simulated_data_continuous(low)
    PE_low[:n] = low
    PE_high = simulated_data_continuous(high)
    PE_high[:n] = high
    res = rbind(PE_low, PE_high)
    writetable("continuous", res)
    res
end
sd_all(low::Int=6, high::Int=30) = begin
    #sd_disc_both(uniform, low, high)
    sd_hole()
    sd_spike()
    #sd_disc_both(hole, low, high)
end

simulated_data_discrete(z::Function, n::Int; beta_var::Float64=0.2, samples::Int=10^5) = begin
    x = fill(false, n)
    d = Dict{Uint64, Int}()
    beta = 1 + beta_var*randn(n)
    for i = 1:samples
        p = z()
        for i = 1:n
            x[i] = rand() < 1/(1+((1-p)/p)^beta[i])
        end
        hashx = hash(x)
        if !haskey(d, hashx)
            d[hashx] = 0
        end
        d[hashx] += 1
    end
    PE_rank_freq(collect(values(d)), n)
end

uniform() = rand()/2.
hole() = randbool() ? rand()/100 : 0.2+rand()*0.3

simulated_data_continuous(n::Int, samples=10^5) = begin
    x = ones(n)
    results = zeros(samples)
    alpha0 = 1. #2
    alphan = alpha0 + n/2
    beta0  = 0.5 #4
    prior_latent = Gamma(alpha0, beta0)
    betan(x::Vector{Float64}) = beta0 + dot(x, x)/2
    kappa0 = 1.
    spike_variance = 2
    spike_probability = 0.5
    for i = 1:samples
        z = rand() < spike_probability ? spike_variance : 1/rand(prior_latent)
        x = randn(30)*sqrt(z)
        logp_smooth = log(gamma(alphan)) - alphan*log(betan(x)) + 
                      alpha0*log(beta0)  - log(gamma(alpha0))
        logp_spike  = -n*log(2*pi*spike_variance)/2 - dot(x, x)/(2*spike_variance)
        max_logp = max(logp_smooth, logp_spike)
        results[i] = log(spike_probability    *exp(logp_smooth - max_logp) + 
                         (1-spike_probability)*exp(logp_smooth - max_logp)) + max_logp
        if rand() < 1E-4
            println(sqrt(z))
            println(results[i])
            println()
        end
    end
    PE_rank_freq(results, n)
    #PE_[:LogCount] = -PE_[:E] + log(10^5)
    #PE_[:LogRank] = log(PE_[:PE]) + PE_[:E]
    #writetable("simulated-cont-$filename", PE_)
end

write_uniform_hole() = begin
    data_uniform = simulated_data_discrete(uniform)
    writetable("simulated-uniform-rank-freq", rank_freq(data_uniform))
    writetable("simulated-uniform-PE", PE(data_uniform))
    data_hole = simulated_data_discrete(hole)
    writetable("simulated-hole-rank-freq", rank_freq(data_hole))
    writetable("simulated-hole-PE", PE(data_hole))
end
