# Supplementary material for: Zipf’s Law Arises Naturally When There Are Underlying, Unobserved Variables
Source: PLoS Comput Biol. 2016 Dec 20;12(12):e1005110. doi: 10.1371/journal.pcbi.1005110 (PMC5172588; doi:10.1371/journal.pcbi.1005110)
Supplement: S1 Code/Data — Please see the “README” file for details. (ZIP) [file pcbi.1005110.s001.zip › sim.R]

#PEEV for time, 20, 5, 10^6 is 67.5%
#PEEV for spikes 101, 10^5 is  95.3%
X11.options(type="nbcairo")

library(ggplot2)
library(scales)
library(gridExtra)
linesize=0.5

them <- theme_classic() +
  theme(plot.title=element_text(hjust=-0.1)) +
  theme(line=element_line(size=linesize)) +
  theme(legend.key=element_blank()) +
  theme(plot.margin = unit(c(0,1,0,1), "lines"))

PE <- function(file, letter) {
  data <- subset(data.frame(read.csv(file, colClasses="numeric")), n==30)
  ggplot(subset(data, E<75 & E>0), aes(E, PE)) +#, colour=n, group=n)) +
  geom_line(size=1) +
  scale_x_continuous("ℰ", limits=c(0, 32)) +
  scale_y_continuous(expression(P[S](ℰ)), expand=c(0, 0), limits=c(0, 0.5)) +
  them +
  ggtitle(letter)
}

rank_freq <- function(file, letter) {
  data    <- subset(data.frame(read.csv(file, colClasses="numeric")), data==1 & E<75 & E>0 & n==30)
  #data    <- data.frame(read.csv(file))

  data_high = subset(data, n==30)
  intercept = mean(-data_high$E[1:50] + data_high$LogRank[1:50])

  ggplot(data, aes(LogRank, E)) +#, colour=n, group=n)) + 
	geom_path(size=1) +
	stat_function(fun=(function(x) {intercept-x}), colour="red", size=linesize) +
	scale_x_continuous(expression("log r"), labels=comma) +
  scale_y_reverse("ℰ", labels=comma, limits=c(30, 0)) +
  them +
  ggtitle(letter)
}

cairo_pdf("sim.pdf", width=5, height=4*2/3)

grid.arrange(#PE("sim_uniform", 'A'), 
             #rank_freq("sim_uniform", 'B'), 
             PE("sim_spike", 'A'),
             rank_freq("sim_spike", 'B'), 
             PE("sim_hole", 'C'),
             rank_freq("sim_hole", 'D'),
             nrow=2, ncol=2)

dev.off()
