# Supplementary material for: Zipf’s Law Arises Naturally When There Are Underlying, Unobserved Variables
Source: PLoS Comput Biol. 2016 Dec 20;12(12):e1005110. doi: 10.1371/journal.pcbi.1005110 (PMC5172588; doi:10.1371/journal.pcbi.1005110)
Supplement: S1 Code/Data — Please see the “README” file for details. (ZIP) [file pcbi.1005110.s001.zip › spikes]

cell	times
1	0.6877499999973224
1	0.7010750000044936
1	0.7122999999992317
1	0.7226499999960652
1	0.73392500000773
1	0.7453000000095926
1	0.7569249999942258
1	0.7693250000011176
1	0.7811749999964377
1	0.7895250000001397
1	0.8015250000025844
1	0.8145999999978812
1	0.826600000000326
1	0.8388249999989057
1	0.8510499999974854
1	0.862699999997858
1	0.8750250000011874
1	0.8874500000092667
1	0.8995750000030966
1	0.9133999999903608
1	0.9234750000032363
1	0.9299250000040047
1	0.9439249999995809
1	0.9644249999983003
1	0.9787999999971362
1	0.9902250000013737
1	0.9976250000036089
1	1.033850000007078
1	1.0461000000068452
1	1.0610999999917112
1	1.0756499999988591
1	1.0902749999950174
1	1.099099999992177
1	1.1244750000041677
1	1.1504750000021886
1	1.1860999999917112
1	1.1960499999986496
1	1.2109249999921303
1	1.2257749999989755
1	1.2582249999977648
1	1.2973000000056345
1	1.3220750000036787
1	1.3506500000075903
1	1.3783750000002328
1	1.3937999999907333
1	1.439024999999674
1	1.486300000004121
1	1.5128750000003492
1	1.5272750000003725
1	1.6003250000067055
1	1.6458249999996042
1	1.7169750000030035
1	1.7846250000002328
1	1.8823750000010477
1	2.013600000005681
1	2.1489000000001397
1	2.1906250000029104
1	2.2057999999960884
1	2.219775000005029
1	2.259924999991199
1	2.3692750000045635
1	2.461825000005774
1	2.651400000002468
1	2.770524999999907
1	2.9574500000016997
1	3.0723500000021886
1	3.257225000008475
1	3.430625000008149
1	3.8850000000093132
1	4.745649999997113
1	4.7588249999971595
1	4.771749999999884
1	4.794475000002421
1	4.799449999991339
1	4.805900000006659
1	4.817849999992177
1	4.826274999999441
1	4.845350000003236
1	4.870324999996228
1	4.878274999995483
1	4.890599999998813
1	4.904600000008941
1	4.919425000000047
1	4.9309249999932945
1	4.9392250000091735
1	4.965475000004517
1	4.979250000003958
1	5.013875000004191
1	5.029999999998836
1	5.040225000004284
1	5.053175000008196
1	5.064650000000256
1	5.076900000000023
1	5.10202500000014
1	5.118699999991804
1	5.129075000004377
1	5.147624999997788
1	5.175799999997253
1	5.189425000004121
1	5.219599999996717
1	5.227375000002212
1	5.241500000003725
1	5.272499999991851
1	5.287849999993341
1	5.349625000002561
1	5.396749999999884
1	5.4324499999929685
1	5.4938249999977415
1	5.553249999997206
1	5.629175000009127
1	5.708149999991292
1	5.879274999999325
1	5.938900000008289
1	6.115424999996321
1	6.194600000002538
1	6.21452500000305
1	6.232374999992317
1	6.247524999998859
1	6.268799999990733
1	6.322650000001886
1	6.567074999999022
1	6.72324999999546
1	7.087774999992689
1	7.156600000002072
1	7.393324999997276
1	7.55827500000305
1	7.769224999996368
1	8.076524999996764
1	8.754450000007637
1	8.769100000004983
1	8.7827249999973
1	8.843825000003562
1	8.858099999997648
1	8.872050000005402
1	8.884424999996554
1	8.89144999999553
1	8.904374999998254
1	8.915325000009034
1	8.920975000000908
1	8.934399999998277
1	8.942825000005541
1	8.948650000005728
1	8.957750000001397
1	8.999599999995553
1	9.013650000008056
1	9.027249999999185
1	9.041125000003376
1	9.054550000000745
1	9.064524999994319
1	9.072500000009313
1	9.098874999996042
1	9.107474999997066
1	9.117800000007264
1	9.13392500000191
1	9.166299999997136
1	9.192125000001397
1	9.200974999999744
1	9.223050000000512
1	9.261475000006612
1	9.275674999997136
1	9.31414999999106
1	9.324350000009872
1	9.347349999996368
1	9.379625000001397
1	9.422174999999697
1	9.433900000003632
1	9.482300000003306
1	9.518349999998463
1	9.563924999994924
1	9.621849999995902
1	9.689849999995204
1	9.77252500000759
1	9.903550000002724
1	10.154925000009825
1	10.216775000008056
1	10.23602499999106
1	10.247750000009546
1	10.256200000003446
1	10.266975000005914
1	10.366049999996903
1	10.574025000008987
1	10.80920000000333
1	10.890749999991385
1	11.206449999997858
1	11.263899999990826
1	11.501974999991944
1	11.770524999999907
1	11.934399999998277
1	12.81552499999816
1	12.829274999996414
1	12.842525000000023
1	12.902874999999767
1	12.91359999999986
1	12.919949999995879
1	12.925474999996368
1	12.93252499999653
1	12.939949999999953
1	12.95377500000177
1	12.967399999994086
1	12.978524999998626
1	12.986449999996694
1	13.000675000002957
1	13.009424999996554
1	13.04622499999823
1	13.054449999995995
1	13.063999999998487
1	13.071624999996857
1	13.081999999994878
1	13.104575000004843
1	13.12050000000454
1	13.136624999999185
1	13.148025000002235
1	13.165299999993294
1	13.183075000008103
1	13.190549999999348
1	13.26480000000447
1	13.281374999991385
1	13.314425000004121
1	13.35862499999348
1	13.38952500000596
1	13.424150000006193
1	13.440600000001723
1	13.459449999994831
1	13.48070000000007
1	13.522475000005215
1	13.539000000004307
1	13.582125000000815
1	13.631999999997788
1	13.69557499999064
1	13.743725000007544
1	13.793299999990268
1	13.89165000000503
1	14.109525000007125
1	14.24924999999348
1	14.26195000000007
1	14.274774999998044
1	14.296925000002375
1	14.341300000000047
1	14.36957500000426
1	14.688024999995832
1	14.84309999999823
1	15.199699999997392
1	15.401675000000978
1	15.936099999991711
1	16.13887500000419
1	16.886750000005122
1	16.901324999998906
1	16.914400000008754
1	16.929349999991246
1	16.94419999999809
1	16.9742499999993
1	16.980475000003935
1	16.991475000002538
1	17.006950000009965
1	17.019350000002305
1	17.03784999999334
1	17.04882500000531
1	17.055274999991525
1	17.079924999998184
1	17.086699999999837
1	17.09494999999879
1	17.1036749999912
1	17.119349999993574
1	17.127349999995204
1	17.135249999992084
1	17.14319999999134
1	17.162374999999884
1	17.187900000004447
1	17.209950000004028
1	17.223949999999604
1	17.23244999999588
1	17.25972499999625
1	17.285949999990407
1	17.294224999990547
1	17.307925000000978
1	17.346350000007078
1	17.365025000006426
1	17.415574999991804
1	17.4574500000017
1	17.47657500000787
1	17.500325000000885
1	17.513550000003306
1	17.536099999997532
1	17.57142500000191
1	17.605750000002445
1	17.695800000001327
1	17.742299999998068
1	17.815925000002608
1	17.8454250000068
1	17.900525000004563
1	18.058400000008987
1	18.103799999997136
1	18.24862500000745
1	18.280824999994365
1	18.295700000002398
1	18.311424999992596
1	18.356675000002724
1	18.406600000002072
1	18.669349999996484
1	18.847225000004983
1	19.199025000008987
1	19.43649999999616
1	19.753725000002305
1	19.99927500000922
1	20.838474999996834
1	20.903099999995902
1	20.918550000002142
1	20.932650000002468
1	20.94495000000461
1	20.955775000009453
1	20.964275000005728
1	20.97847499999625
1	20.99405000000843
1	21.00449999999546
1	21.020199999999022
1	21.04780000000028
1	21.055124999998952
1	21.06094999999914
1	21.074699999997392
1	21.098449999990407
1	21.112099999998463
1	21.122300000002724
1	21.14017500000773
1	21.15570000000298
1	21.16500000000815
1	21.17609999999695
1	21.199150000000373
1	21.207775000002584
1	21.2216999999946
1	21.251799999998184
1	21.259825000001
1	21.27369999999064
1	21.323949999990873
1	21.346300000004703
1	21.372300000002724
1	21.409325000000536
1	21.416599999996834
1	21.440650000004098
1	21.452449999997043
1	21.491200000004028
1	21.517149999999674
1	21.551149999999325
1	21.582425000000512
1	21.631274999992456
1	21.693350000001374
1	21.799400000003516
1	21.873850000003586
1	21.914774999997462
1	21.997950000004494
1	22.030950000000303
1	22.285799999997835
1	22.30240000000049
1	22.31405000000086
1	22.325500000006286
1	22.350325000006706
1	22.376324999990175
1	22.864950000002864
1	22.899124999996275
1	23.00652500000433
1	23.55754999999772
1	23.843424999999115
1	24.914875000002212
1	24.92074999999022
1	24.934049999996205
1	24.94722499999625
1	24.962174999993294
1	24.976500000004307
1	24.991299999994226
1	25.006575000006706
1	25.021899999992456
1	25.052599999995437
1	25.06057499999588
1	25.072274999998626
1	25.086924999995972
1	25.097399999998743
1	25.109299999996438
1	25.12232500000391
1	25.13612500000454
1	25.149949999991804
1	25.157674999994924
1	25.172575000004144
1	25.19017499999609
1	25.20514999999432
1	25.23200000000361
1	25.241299999994226
1	25.248649999994086
1	25.268849999993108
1	25.286175000001094
1	25.31590000000142
1	25.327774999997928
1	25.372449999995297
1	25.398950000002515
1	25.410250000000815
1	25.445074999995995
1	25.45944999999483
1	25.488075000001118
1	25.526350000000093
1	25.5679999999993
1	25.621075000002747
1	25.66569999999774
1	25.682874999998603
1	25.734800000005635
1	25.82602500000212
1	25.86960000000545
1	25.953374999997322
1	26.120200000004843
1	26.316200000001118
1	26.32472499999858
1	26.33879999999772
1	26.355374999999185
1	26.38307499999064
1	26.417249999998603
1	26.613550000009127
1	27.040225000004284
1	27.273600000000442
1	27.919175000002724
1	28.156474999996135
1	28.948499999998603
1	28.960075000009965
1	28.974874999999884
1	28.98750000000291
1	29.00082499999553
1	29.01432499999646
1	29.046650000003865
1	29.063274999993155
1	29.077774999997928
1	29.091849999997066
1	29.112349999995786
1	29.138000000006286
1	29.15377499999886
1	29.169049999996787
1	29.18787500000326
1	29.20175000000745
1	29.23032499999681
1	29.237274999992223
1	29.245699999999488
1	29.257924999998068
1	29.267124999998487
1	29.277100000006612
1	29.284700000003795
1	29.298399999999674
1	29.31332499999553
1	29.349474999995437
1	29.371100000003935
1	29.409025000000838
1	29.424599999998463
1	29.450500000006286
1	29.465475000004517
1	29.48214999999618
1	29.51339999999618
1	29.523474999994505
1	29.567699999999604
1	29.57839999999851
1	29.653275000004214
1	29.691625000006752
1	29.729800000000978
1	29.79034999999567
1	29.853250000000116
1	29.938999999998487
1	30.011800000007497
1	30.331124999996973
1	30.34179999999469
1	30.349050000004354
1	30.36442500000703
1	30.37424999999348
1	30.42895000000135
1	31.139100000000326
1	31.390749999991385
1	31.6376750000054
1	32.946549999993294
1	32.95147500000894
1	32.97032500000205
1	32.98509999999078
1	32.99989999999525
1	33.0139499999932
1	33.030274999997346
1	33.05754999999772
1	33.07142500000191
1	33.08694999999716
1	33.11212499999965
1	33.11937500000931
1	33.1389499999932
1	33.14972499999567
1	33.17149999999674
1	33.18665000000328
1	33.20002499999828
1	33.225299999990966
1	33.24564999999711
1	33.25195000000531
1	33.25955000000249
1	33.26852499999222
1	33.287899999995716
1	33.29485000000568
1	33.31209999999555
1	33.33014999999432
1	33.35624999999709
1	33.364750000007916
1	33.403900000004796
1	33.419074999997974
1	33.4363250000024
1	33.49337499999092
1	33.501424999994924
1	33.517225000003236
1	33.54189999999653
1	33.5783250000095
1	33.61854999999923
1	33.6564500000095
1	33.70380000000296
1	33.763850000003
1	33.788274999998976
1	33.798674999998184
1	33.86672499999986
1	33.92259999999078
1	34.03914999999688
1	34.1009250000061
1	34.35532499999681
1	34.36462500000198
1	34.38159999999334
1	34.38842499999737
1	34.44430000000284
1	34.46847500000149
1	35.201499999995576
1	35.47947500000009
1	36.0709499999939
1	36.24602500000037
1	37.014924999995856
1	37.03040000000328
1	37.04615000000922
1	37.09889999999723
1	37.110899999999674
1	37.125499999994645
1	37.14827499999956
1	37.163925000000745
1	37.17595000000438
1	37.18575000000419
1	37.19652500000666
1	37.20422499999404
1	37.217774999997346
1	37.228074999991804
1	37.241299999994226
1	37.24835000000894
1	37.26284999999916
1	37.283049999998184
1	37.29639999999199
1	37.30319999999483
1	37.33129999999073
1	37.337750000006054
1	37.3547499999986
1	37.361349999991944
1	37.37859999999637
1	37.41047499999695
1	37.43337499999325
1	37.44217500000377
1	37.45034999999916
1	37.48960000000079
1	37.51634999999078
1	37.53262499999255
1	37.55732500000158
1	37.596449999997276
1	37.61652499999036
1	37.66250000000582
1	37.681199999991804
1	37.71414999999979
1	37.7722999999969
1	37.79782500000147
1	37.809049999996205
1	37.8660499999969
1	37.91882500000065
1	38.055749999999534
1	38.14652500000375
1	38.22909999999683
1	38.38562499999534
1	38.397100000001956
1	38.40302500000689
1	38.410900000002584
1	38.468974999996135
1	38.49374999999418
1	38.910900000002584
1	39.05872500000987
1	39.45717500000319
1	39.89362499999697
1	40.98094999999739
1	40.99677500000689
1	41.01122499999474
1	41.02597499999683
1	41.06777500000317
1	41.07579999999143
1	41.08907499999623
1	41.116024999995716
1	41.13014999999723
1	41.15244999999413
1	41.16950000000361
1	41.18067499999597
1	41.188475000002654
1	41.20477499999106
1	41.2120750000031
1	41.21779999999853
1	41.22389999999723
1	41.244250000003376
1	41.258600000001024
1	41.28132500000356
1	41.290849999990314
1	41.29920000000857
1	41.307300000000396
1	41.33419999999751
1	41.34477500000503
1	41.358574999991106
1	41.40247500000987
1	41.41202499999781
1	41.42747500000405
1	41.46377499999653
1	41.479274999990594
1	41.50282500000321
1	41.51625000000058
1	41.52842499999679
1	41.563099999999395
1	41.62267499999143
1	41.63324999999895
1	41.66212500000256
1	41.699124999999185
1	41.727899999998044
1	41.764575000008335
1	41.790775000001304
1	41.874400000000605
1	41.94157500000438
1	42.00325000000885
1	42.14312500000233
1	42.260524999990594
1	42.40147499999148
1	42.41652500000782
1	42.42487499999697
1	42.47442499999306
1	42.48494999999821
1	42.50304999999935
1	42.758399999991525
1	43.18872499999998
1	43.48595000000205
1	43.71077499999956
1	44.08925000000454
1	45.02619999999297
1	45.074099999998
1	45.08759999999893
1	45.102350000001024
1	45.121274999997695
1	45.130999999993946
1	45.16509999999835
1	45.19264999999723
1	45.199225000003935
1	45.22232500000973
1	45.22884999999951
1	45.24594999999681
1	45.25347500000498
1	45.26147500000661
1	45.291675000000396
1	45.298199999990175
1	45.30900000000838
1	45.32519999999204
1	45.34635000000708
1	45.37087499999325
1	45.3807000000088
1	45.388999999995576
1	45.40422500000568
1	45.44062500000291
1	45.45747500000289
1	45.473299999997835
1	45.48795000000973
1	45.514475000003586
1	45.52960000000894
1	45.54915000000619
1	45.580824999997276
1	45.634625000006054
1	45.6547750000027
1	45.68189999999595
1	45.72402500000317
1	45.77177500000107
1	45.78907500000787
1	45.840775000004214
1	45.873749999998836
1	45.94449999999779
1	45.99592499999562
1	46.04459999999381
1	46.2086249999993
1	46.424849999995786
1	46.43834999999672
1	46.44492500000342
1	46.45732499999576
1	46.50320000000647
1	46.51785000000382
1	47.08012500000768
1	47.42135000000417
1	47.66167499999574
1	48.08327499999723
1	48.47957500000484
1	49.08574999999837
1	49.100700000009965
1	49.11442500000703
1	49.12854999999399
1	49.143249999993714
1	49.15642499999376
1	49.19915000000037
1	49.20650000000023
1	49.220074999990175
1	49.236525000000256
1	49.252624999993714
1	49.26802499999758
1	49.28320000000531
1	49.29550000000745
1	49.32555000000866
1	49.34647499999846
1	49.36005000000296
1	49.373099999997066
1	49.38834999999381
1	49.41397500000312
1	49.431700000001
1	49.44740000000456
1	49.460049999994226
1	49.46679999999469
1	49.47987500000454
1	49.49607500000275
1	49.53465000000142
1	49.553424999990966
1	49.59835000000021
1	49.60865000000922
1	49.63210000000254
1	49.66197499999544
1	49.68752500000119
1	49.71215000000666
1	49.744899999990594
1	49.79532499999914
1	49.83969999999681
1	49.86817499999597
1	49.92942500000936
1	49.99025000000256
1	50.04762500000652
1	50.11174999999639
1	50.174574999997276
1	50.33499999999185
1	50.4302250000037
1	50.453825000004144
1	50.46807499999704
1	50.52184999999008
1	50.570550000004005
1	51.07104999999865
1	51.52442499999597
1	52.201600000000326
1	53.1220500000054
1	53.137000000002445
1	53.18385000000126
1	53.197299999999814
1	53.20497500000056
1	53.21882500000356
1	53.231950000001234
1	53.242425000004005
1	53.25802500000282
1	53.27267500000016
1	53.287100000001374
1	53.30525000000489
1	53.32860000000801
1	53.33632499999658
1	53.3595750000095
1	53.39814999999362
1	53.413174999994226
1	53.41987499999232
1	53.42729999999574
1	53.443700000003446
1	53.458675000001676
1	53.48369999999704
1	53.49042499999632
1	53.50010000000475
1	53.51647499999672
1	53.53664999999455
1	53.57682499999646
1	53.60610000000452
1	53.63534999999683
1	53.66000000000349
1	53.693075000002864
1	53.735450000007404
1	53.75239999999758
1	53.787450000003446
1	53.82314999999653
1	53.83989999999176
1	53.857499999998254
1	53.896000000007916
1	54.00144999999611
1	54.02012499999546
1	54.1203749999986
1	54.2681750000047
1	54.466599999999744
1	54.47815000000992
1	54.49262499999895
1	54.50484999999753
1	54.54624999999942
1	54.58585000000312
1	54.815124999993714
1	55.11442500000703
1	55.64345000000321
1	56.15917500000796
1	56.252074999996694
1	56.57205000000249
1	57.12277499999618
1	57.16839999999502
1	57.20162500000151
1	57.208225000009406
1	57.216599999999744
1	57.23972499999218
1	57.25287500000559
1	57.259149999998044
1	57.27040000000852
1	57.276050000000396
1	57.3000250000041
1	57.311900000000605
1	57.32730000000447
1	57.33454999999958
1	57.34102500000154
1	57.34870000000228
1	57.35659999999916
1	57.39117499999702
1	57.40452499999083
1	57.426800000001094
1	57.452250000002095
1	57.460525000002235
1	57.51064999999653
1	57.53345000000263
1	57.550875000000815
1	57.568425000004936
1	57.58374999999069
1	57.619200000001
1	57.64817500000936
1	57.664749999996275
1	57.70147500000894
1	57.73610000000917
1	57.78572499999427
1	57.818249999996624
1	57.86032500000147
1	57.90677499999583
1	57.940025000003516
1	57.98807500000112
1	58.09587499999907
1	58.170899999997346
1	58.226425000000745
1	58.481750000006286
1	58.49695000000065
1	58.50527500000317
1	58.51325000000361
1	58.55892499999027
1	58.603000000002794
1	58.835424999997485
1	60.04989999999816
1	61.142500000001746
1	61.1594000000041
1	61.174224999995204
1	61.18732500000624
1	61.199099999998
1	61.215674999999464
1	61.24797500000568
1	61.261075000002165
1	61.279999999998836
1	61.29097499999625
1	61.30422499999986
1	61.31092499999795
1	61.31922499999928
1	61.34237500000745
1	61.35130000000936
1	61.3623249999946
1	61.374574999994365
1	61.40352500000154
1	61.41275000000314
1	61.421000000002095
1	61.434699999997974
1	61.44402500000433
1	61.45927500000107
1	61.47985000000335
1	61.507474999991246
1	61.52837499999441
1	61.53534999999101
1	61.54852499999106
1	61.577250000002095
1	61.590024999997695
1	61.61992500000633
1	61.64247500000056
1	61.658674999998766
1	61.67974999999569
1	61.73907499999041
1	61.76094999999623
1	61.804550000000745
1	61.82589999999618
1	61.86624999999185
1	61.8989750000037
1	61.93647499999497
1	62.00357500000973
1	62.070899999991525
1	62.13289999999688
1	62.170100000003
1	62.252349999995204
1	62.512174999996205
1	62.52655000000959
1	62.540225000004284
1	62.5819499999925
1	62.59274999999616
1	63.00539999999455
1	63.35089999999036
1	63.724874999999884
1	63.860249999997905
1	64.5737999999983
1	65.16202499999781
1	65.17932500000461
1	65.1959499999939
1	65.22982500000217
1	65.23905000000377
1	65.2577750000055
1	65.28997499999241
1	65.30747500000871
1	65.31617499999993
1	65.33599999999569
1	65.34769999999844
1	65.35459999999148
1	65.36849999999686
1	65.39412499999162
1	65.40415000000212
1	65.42105000000447
1	65.42862500000047
1	65.43929999999818
1	65.44707500000368
1	65.4620750000031
1	65.47465000000375
1	65.52640000000247
1	65.5561000000016
1	65.56620000000112
1	65.57762500000536
1	65.60725000000093
1	65.63212500000373
1	65.65897499999846
1	65.6840499999962
1	65.71444999999949
1	65.73482499999227
1	65.76667499999166
1	65.80777499999385
1	65.83002500000293
1	65.84297500000685
1	65.91740000000573
1	65.95767499999783
1	66.00734999999986
1	66.02749999999651
1	66.09432499999821
1	66.12695000000531
1	66.27874999999767
1	66.535275000002
1	66.54487499999232
1	66.55097499999101
1	66.57025000000431
1	66.60989999999583
1	66.6293250000017
1	66.94992499999353
1	67.60752499999944
1	67.74280000000726
1	69.14087499999732
1	69.24300000000221
1	69.25375000000349
1	69.26257500000065
1	69.28250000000116
1	69.28802500000165
1	69.30037499999162
1	69.3130999999994
1	69.33030000000144
1	69.33715000000666
1	69.355349999998
1	69.37242500000866
1	69.38867499999469
1	69.40727500000503
1	69.41752499999711
1	69.43807499999821
1	69.4731749999919
1	69.47909999999683
1	69.486149999997
1	69.49474999999802
1	69.53310000000056
1	69.5434249999962
1	69.5506999999925
1	69.57815000000119
1	69.58822499999951
1	69.59687500000291
1	69.64800000000105
1	69.66152500000317
1	69.67794999999751
1	69.72039999999106
1	69.74202499999956
1	69.77754999999888
1	69.80962499999441
1	69.82889999999315
1	69.85085000000254
1	69.88099999999395
1	69.95167500000389
1	69.98670000000857
1	70.0532749999984
1	70.12565000000177
1	70.2312249999959
1	70.32192499999655
1	70.427674999999
1	70.56479999999283
1	70.574575000006
1	70.5867750000034
1	70.60605000000214
1	70.64387500000885
1	70.66419999999925
1	70.92230000000563
1	71.22722500000964
1	72.43402499999502
1	73.22072499999194
1	73.285275000002
1	73.29992499999935
1	73.30780000000959
1	73.32355000000098
1	73.3301749999955
1	73.34937499999069
1	73.36492500000168
1	73.37225000000035
1	73.39272499999788
1	73.40950000000885
1	73.41967499999737
1	73.4461500000034
1	73.45814999999129
1	73.4780749999918
1	73.4852499999979
1	73.51094999999623
1	73.52542499999981
1	73.54975000000559
1	73.5580750000081
1	73.59200000000419
1	73.61245000000054
1	73.6307000000088
1	73.63790000000154
1	73.65660000000207
1	73.69747499999357
1	73.70462499999849
1	73.73277499999676
1	73.76195000000007
1	73.82714999999735
1	73.83472499999334
1	73.87217499999679
1	73.89999999999418
1	73.94729999999981
1	73.97622499999125
1	73.99895000000834
1	74.04447500000242
1	74.0917000000045
1	74.10774999999558
1	74.24619999999413
1	74.36069999999017
1	74.56029999999737
1	74.57589999999618
1	74.58849999999802
1	74.61835000000428
1	74.64282500000263
1	74.69275000000198
1	74.94120000000112
1	75.51727499999106
1	76.0314500000095
1	76.68797500000801
1	77.24539999999979
1	77.26410000000033
1	77.279475000003
1	77.2856749999919
1	77.29562499999884
1	77.31274999999732
1	77.35517500000424
1	77.369200000001
1	77.38667500000156
1	77.40357500000391
1	77.40989999999874
1	77.42412499999045
1	77.44525000000431
1	77.46337499999208
1	77.4809249999962
1	77.49412499999744
1	77.50517499999842
1	77.52474999999686
1	77.54232500000217
1	77.55802500000573
1	77.56900000000314
1	77.58237499999814
1	77.601324999996
1	77.60860000000685
1	77.62287500000093
1	77.66422500000044
1	77.68074999999953
1	77.69817499999772
1	77.72645000000193
1	77.74352499999804
1	77.77247500000522
1	77.78462500000023
1	77.79947500000708
1	77.82125000000815
1	77.86622500000522
1	77.89117499999702
1	77.90929999999935
1	77.93280000000959
1	77.98939999999129
1	78.00977499999863
1	78.06474999999045
1	78.13724999999977
1	78.17435000000114
1	78.3015000000014
1	78.44894999999087
1	78.60074999999779
1	78.61555000000226
1	78.6444499999925
1	78.6646999999939
1	78.67497500000172
1	78.68372500000987
1	79.41735000000335
1	80.42230000000563
1	81.26962500000081
1	81.30737500000396
1	81.31909999999334
1	81.33377500000643
1	81.34380000000237
1	81.35805000000983
1	81.37247499999648
1	81.39882499999658
1	81.41127499999129
1	81.4175499999983
1	81.42949999999837
1	81.43812500000058
1	81.44632499999716
1	81.46637500000361
1	81.47957500000484
1	81.49710000000778
1	81.50734999999986
1	81.51459999999497
1	81.52382499999658
1	81.56734999999753
1	81.59677499999816
1	81.61345000000438
1	81.62020000000484
1	81.6498500000016
1	81.66375000000698
1	81.6921250000014
1	81.70692500000587
1	81.7387999999919
1	81.76567500000237
1	81.80072500000824
1	81.82362500000454
1	81.8393250000081
1	81.86267499999667
1	81.90769999999611
1	81.93707499999437
1	81.945550000004
1	81.96652499999618
1	82.00405000000319
1	82.05627500000992
1	82.06767499999842
1	82.12015000000247
1	82.17514999999548
1	82.3218249999918
1	82.53092499999912
1	82.60767500000657
1	82.62195000000065
1	82.63085000000137
1	82.63889999999083
1	82.68594999999914
1	82.70094999999856
1	82.9215750000003
1	83.35185000000638
1	83.6394500000024
1	83.88602499999979
1	84.6663750000007
1	84.69857500000217
1	85.24205000000075
1	85.32747499999823
1	85.36000000000058
1	85.38749999999709
1	85.39379999999073
1	85.40020000000368
1	85.40857500000857
1	85.41555000000517
1	85.4221749999997
1	85.43712499999674
1	85.46537499999977
1	85.48212500000955
1	85.50377499999013
1	85.51154999999562
1	85.52972500000033
1	85.5375500000082
1	85.55595000000903
1	85.56865000000107
1	85.59094999999797
1	85.61122500000056
1	85.61997500000871
1	85.62914999999339
1	85.65989999999874
1	85.6762000000017
1	85.6854250000033
1	85.71504999999888
1	85.7277999999933
1	85.7554999999993
1	85.80952500000421
1	85.83252500000526
1	85.84072500000184
1	85.84967500000494
1	85.8815750000067
1	85.89892500000133
1	85.95652500000142
1	85.96997499999998
1	86.01404999999795
1	86.03865000000224
1	86.07972500000324
1	86.12619999999879
1	86.22087499999907
1	86.29249999999593
1	86.44767500000307
1	86.64074999999139
1	86.64809999999125
1	86.65649999999732
1	86.66732500000217
1	86.71227499999804
1	86.74319999999716
1	86.97302499999932
1	87.33287499999278
1	87.7305500000075
1	87.9815249999956
1	88.27782499999739
1	89.32134999999835
1	89.33732500000042
1	89.36819999999716
1	89.40529999999853
1	89.41372499999125
1	89.4201999999932
1	89.4282499999972
1	89.45045000000391
1	89.47062500000175
1	89.482600000003
1	89.49497500000871
1	89.5008749999979
1	89.52664999999979
1	89.53412500000559
1	89.56032499999856
1	89.59442500000296
1	89.60074999999779
1	89.61047499999404
1	89.61814999999478
1	89.63769999999204
1	89.67360000000917
1	89.68594999999914
1	89.69637499999953
1	89.71047499999986
1	89.72789999999804
1	89.75682500000403
1	89.78572499999427
1	89.81152499999735
1	89.826350000003
1	89.85202500000014
1	89.89262500000768
1	89.92662499999278
1	89.954899999997
1	89.98572500000591
1	90.03190000000177
1	90.0604500000045
1	90.12257500000123
1	90.16407500000787
1	90.17937500000698
1	90.25389999999607
1	90.36569999999483
1	90.66250000000582
1	90.67377500000293
1	90.68755000000237
1	90.69312499999069
1	90.69992499999353
1	90.75027499999851
1	90.76140000000305
1	90.98685000000114
1	91.458924999999
1	91.52994999999646
1	93.34339999999793
1	93.35977500000445
1	93.40505000000121
1	93.41757499999949
1	93.42435000000114
1	93.44522500000312
1	93.47117499999877
1	93.48685000000114
1	93.52414999999746
1	93.53747499999008
1	93.54412500000035
1	93.5616250000021
1	93.56867500000226
1	93.57712499999616
1	93.60412499999802
1	93.63067499999306
1	93.64304999999877
1	93.66482499999984
1	93.67280000000028
1	93.68047500000102
1	93.70117499999469
1	93.7277000000031
1	93.74582499999087
1	93.77330000000075
1	93.81884999999602
1	93.83312500000466
1	93.84260000000359
1	93.87197500000184
1	93.89372500000172
1	93.92380000000412
1	93.95004999999946
1	93.98547499999404
1	94.03680000000168
1	94.09082499999204
1	94.11677500000224
1	94.14035000000149
1	94.17897500000254
1	94.23694999999134
1	94.4172499999986
1	94.67900000000373
1	94.6880999999994
1	94.69857500000217
1	94.71679999999469
1	94.72587500000373
1	94.75409999999101
1	95.21832499999437
1	95.34952499999781
1	95.71607500000391
1	95.89607499999693
1	96.28560000000289
1	96.72457500000019
1	96.75767500000075
1	97.36652499999036
1	97.38732500000333
1	97.41730000000098
1	97.42549999999756
1	97.4461500000034
1	97.45827499999723
1	97.46517499999027
1	97.48532500000147
1	97.4942999999912
1	97.5048999999999
1	97.51597500000207
1	97.52847499999916
1	97.53652500000317
1	97.57394999999087
1	97.59672499999579
1	97.6198000000004
1	97.62880000000587
1	97.64622500000405
1	97.65265000000363
1	97.66034999999101
1	97.68219999999565
1	97.68974999999045
1	97.70542499999283
1	97.73342499999853
1	97.74465000000782
1	97.76892499999667
1	97.78047500000685
1	97.79532499999914
1	97.82442499999888
1	97.84784999999101
1	97.87337499999558
1	97.89982500000042
1	97.93757500000356
1	97.96247500000754
1	98.00527500000317
1	98.02000000000407
1	98.06832500000019
1	98.09827499999665
1	98.1623499999987
1	98.20750000000407
1	98.25077499999315
1	98.31844999999157
1	98.45007500000065
1	98.63092500000494
1	98.71372500000871
1	98.72179999999935
1	98.73007499999949
1	98.74145000000135
1	98.79187499999534
1	99.36415000000852
1	100.41344999999274
1	101.3908250000095
1	101.40642499999376
1	101.42362499999581
1	101.43665000000328
1	101.4725749999925
1	101.47969999999623
1	101.50634999999602
1	101.51297499999055
1	101.54097499999625
1	101.55352499999572
1	101.56040000000212
1	101.56787500000792
1	101.57839999999851
1	101.59222500000033
1	101.60117500000342
1	101.61302499999874
1	101.62729999999283
1	101.64307499999995
1	101.65415000000212
1	101.68654999999853
1	101.6938000000082
1	101.70432499999879
1	101.73412500000268
1	101.74335000000428
1	101.75797500000044
1	101.79542500000389
1	101.81777500000317
1	101.83812500000931
1	101.86522500000137
1	101.87482500000624
1	101.91380000000936
1	101.93790000000445
1	101.95887499999662
1	102.00047500000801
1	102.03525000000081
1	102.04192499999772
1	102.08920000000217
1	102.11479999999574
1	102.14604999999574
1	102.17324999999255
1	102.22164999999222
1	102.26195000000007
1	102.30452499999956
1	102.41709999999148
1	102.69367500000226
1	102.73312499999884
1	102.75487499999872
1	102.79252499999711
1	102.82082500000251
1	103.01317500000005
1	103.45944999999483
1	103.60354999999981
1	104.32875000000058
1	104.76699999999255
1	104.8318500000023
1	105.41444999999658
1	105.47492500000226
1	105.48099999999977
1	105.49287499999627
1	105.49897499999497
1	105.50602500000969
1	105.53207499999553
1	105.54899999999907
1	105.5555250000034
1	105.56312500000058
1	105.57452500000363
1	105.59780000000319
1	105.6137000000017
1	105.62804999999935
1	105.64072500000475
1	105.6570500000089
1	105.67352499999106
1	105.68742499999644
1	105.7025250000006
1	105.7323250000045
1	105.74267500000133
1	105.76344999999856
1	105.77120000000286
1	105.8059249999933
1	105.83045000000857
1	105.83879999999772
1	105.8619250000047
1	105.87034999999742
1	105.9010500000004
1	105.91065000000526
1	105.93859999999404
1	105.96267500000249
1	106.00620000000345
1	106.01399999999558
1	106.04690000000119
1	106.05929999999353
1	106.09494999999879
1	106.12954999999783
1	106.1608750000014
1	106.20152499999676
1	106.23995000000286
1	106.29134999999951
1	106.34312499999942
1	106.42199999999139
1	106.59364999999525
1	106.74890000000596
1	106.76312499999767
1	106.77102499999455
1	106.78209999999672
1	106.82692500000121
1	106.8481749999919
1	107.35764999999083
1	107.83280000000377
1	108.06707499999902
1	108.7305500000075
1	108.78690000000643
1	109.39285000000382
1	109.42227500000445
1	109.45112499999232
1	109.49300000000221
1	109.49947500000417
1	109.51829999999609
1	109.52812499999709
1	109.53740000000107
1	109.54425000000629
1	109.54984999999579
1	109.55797500000335
1	109.57284999999683
1	109.5824500000017
1	109.60087500000373
1	109.62192499999946
1	109.64379999999073
1	109.65350000000035
1	109.68012499999895
1	109.70295000000624
1	109.71682499999588
1	109.72812499999418
1	109.75250000000233
1	109.76725000000442
1	109.77465000000666
1	109.78197499999078
1	109.80144999999902
1	109.8252749999956
1	109.87535000000207
1	109.89019999999437
1	109.91825000000244
1	109.9482250000001
1	109.96169999999984
1	110.01480000000447
1	110.04897499999788
1	110.07415000000037
1	110.10455000000366
1	110.14287499999045
1	110.17672499999753
1	110.22962500000722
1	110.26322500000242
1	110.32744999999704
1	110.38077499999781
1	110.4071249999979
1	110.52042499999516
1	110.74622500000987
1	110.78059999999823
1	110.79684999999881
1	110.80907499999739
1	110.84105000000272
1	110.8625250000041
1	111.1507500000007
1	111.45110000000568
1	111.56949999999779
1	112.52599999999802
1	113.4340499999962
1	113.45059999999648
1	113.49947500000417
1	113.51915000000736
1	113.54062499999418
1	113.54725000000326
1	113.5531750000082
1	113.55989999999292
1	113.5804000000062
1	113.60375000000931
1	113.63370000000577
1	113.66612500000338
1	113.67835000000196
1	113.68804999999702
1	113.72370000000228
1	113.73514999999315
1	113.74395000000368
1	113.75089999999909
1	113.75882499999716
1	113.77150000000256
1	113.78560000000289
1	113.79164999999921
1	113.79884999999194
1	113.82622499999707
1	113.84032499999739
1	113.8684249999933
1	113.88887500000419
1	113.90649999999732
1	113.92790000000969
1	113.94322499999544
1	113.97802500000398
1	113.9956749999983
1	114.03489999999874
1	114.07880000000296
1	114.09419999999227
1	114.12817499999073
1	114.1628250000067
1	114.19587500000489
1	114.20767499999783
1	114.29839999999967
1	114.35384999999951
1	114.39190000000235
1	114.43605000000389
1	114.70752500000526
1	114.78552499999932
1	114.80550000000221
1	114.81680000000051
1	114.86472499999218
1	114.88147500000196
1	115.07622499999707
1	115.183950000006
1	115.51485000000685
1	115.80559999999241
1	116.05542499999865
1	116.40292500000214
1	117.42057499999646
1	117.54907500000263
1	117.5654499999946
1	117.57660000000033
1	117.5874499999918
1	117.5934500000003
1	117.6009250000061
1	117.61710000000312
1	117.62757499999134
1	117.64667499999632
1	117.6629249999969
1	117.67955000000075
1	117.7023249999911
1	117.72685000000638
1	117.74395000000368
1	117.75047500000801
1	117.75705000000016
1	117.77322499999718
1	117.79555000000983
1	117.81315000000177
1	117.82377499999711
1	117.83740000000398
1	117.85194999999658
1	117.88397500000428
1	117.89822499999718
1	117.93332499999087
1	117.94797500000277
1	117.97084999999788
1	117.99090000000433
1	118.02000000000407
1	118.04725000000326
1	118.0778250000003
1	118.11119999999937
1	118.13580000000366
1	118.16237499999988
1	118.21145000000251
1	118.21977500000503
1	118.28802500000165
1	118.32402500000899
1	118.37782500000321
1	118.49235000000044
1	118.54120000000694
1	118.81437500000175
1	118.8224249999912
1	118.83407499999157
1	118.85025000000314
1	118.87012500000128
1	118.89734999999928
1	118.92384999999194
1	119.287049999999
1	119.55975000000035
1	119.68282499999623
1	119.92882500000997
1	120.2838000000047
1	120.48832499999844
1	121.44010000000708
1	121.4881000000023
1	121.49244999999064
1	121.50745000000461
1	121.57617499999469
1	121.60399999999208
1	121.62087499999325
1	121.64312500000233
1	121.6573250000074
1	121.66792500000156
1	121.67437500000233
1	121.69657500000903
1	121.70334999999614
1	121.71714999999676
1	121.73434999999881
1	121.74120000000403
1	121.77062500000466
1	121.79502499999944
1	121.80204999999842
1	121.81364999999641
1	121.82067499999539
1	121.84094999999797
1	121.85844999999972
1	121.86835000000428
1	121.88099999999395
1	121.91310000000522
1	121.9275750000088
1	121.97192499999073
1	121.99635000000126
1	122.00347500000498
1	122.0194499999925
1	122.0532499999972
1	122.0720250000013
1	122.10020000000077
1	122.13317499999539
1	122.1614499999996
1	122.19784999999683
1	122.21847500000149
1	122.28662500000792
1	122.31242499999644
1	122.38584999999148
1	122.4111499999999
1	122.53570000000764
1	122.60927499999525
2	0.20824999999604188
2	0.21602500000153668
2	0.2338000000017928
2	0.261899999997695
2	0.2712750000064261
2	0.3226250000006985
2	0.3704500000021653
2	0.40064999999594875
2	0.4802999999956228
2	2.201549999997951
2	4.239549999998417
2	4.2489000000059605
2	4.250299999999697
2	4.275549999991199
2	4.302874999993946
2	4.335724999997183
2	4.384774999998626
2	4.6476499999989755
2	8.260974999997416
2	8.272949999998673
2	8.28427499999816
2	8.28622500000347
2	8.309450000000652
2	8.31552499999816
2	8.339949999994133
2	8.383774999994785
2	12.289649999991525
2	12.301325000007637
2	12.308699999994133
2	12.327825000000303
2	12.343049999995856
2	12.373999999996158
2	12.414099999994505
2	12.505600000004051
2	12.53052500000922
2	12.548374999998487
2	16.308025000005728
2	16.320074999995995
2	16.33014999999432
2	16.34100000000035
2	16.38455000000249
2	16.40607500000624
2	16.459425000008196
2	16.641849999999977
2	20.315674999990733
2	20.323875000001863
2	20.32822500000475
2	20.331949999992503
2	20.35442499999772
2	20.378599999996368
2	20.412374999999884
2	20.41727499999979
2	20.52314999999362
2	20.58602499999688
2	20.63869999999588
2	20.750874999997905
2	20.86905000000843
2	24.340100000001257
2	24.387199999997392
2	24.42204999999376
2	24.44079999999667
2	24.494250000003376
2	24.514674999998533
2	24.550699999992503
2	24.596199999999953
2	24.6220500000054
2	24.712350000001607
2	28.3565249999956
2	28.372375000006286
2	28.383425000007264
2	28.39079999999376
2	28.39687500000582
2	28.40892499999609
2	28.458874999996624
2	28.48704999999609
2	28.52184999999008
2	28.605949999997392
2	28.645749999996042
2	28.916400000001886
2	32.41615000000456
2	32.42269999999553
2	32.442324999996345
2	32.47215000000142
2	32.48475000000326
2	32.51755000000412
2	32.612450000000536
2	32.6452500000014
2	32.71002500000759
2	32.81359999999404
2	36.39797499999986
2	36.405375000002095
2	36.414950000005774
2	36.42829999999958
2	36.44227500000852
2	36.466775000008056
2	36.50947499999893
2	36.56635000000824
2	36.61334999999963
2	36.649774999998044
2	36.66022499999963
2	36.72392499999842
2	36.79009999999835
2	40.41377499999362
2	40.429550000000745
2	40.44602499999746
2	40.45022500000778
2	40.457500000004075
2	40.475124999997206
2	40.48135000000184
2	40.52804999999353
2	40.562925000005635
2	40.598125000004075
2	40.65215000000899
2	40.6845500000054
2	40.744250000003376
2	40.89364999999816
2	40.94484999999986
2	44.438475000002654
2	44.45157499999914
2	44.477799999993294
2	44.494000000006054
2	44.54034999999567
2	44.546824999997625
2	44.57402500000899
2	44.58162499999162
2	44.619000000006054
2	44.69289999999455
2	44.699124999999185
2	44.780375000002095
2	44.83319999999367
2	44.88774999999441
2	44.94365000000107
2	48.46614999999292
2	48.476800000004005
2	48.49042499999632
2	48.498099999997066
2	48.524700000009034
2	48.55645000000368
2	48.55874999999651
2	48.59347500000149
2	48.63142499999958
2	48.66967499999737
2	48.774024999991525
2	48.82394999999087
2	48.938274999993155
2	48.95440000000235
2	49.03805000000284
2	52.48537500000384
2	52.49797500000568
2	52.51102499999979
2	52.521099999998114
2	52.52534999999625
2	52.52667500000098
2	52.545450000005076
2	52.550774999996065
2	52.5812750000041
2	52.631575000006706
2	52.66735000000335
2	52.72077499999432
2	52.80449999999837
2	52.824099999998
2	52.82867499999702
2	53.00937499999418
2	53.02684999999474
2	53.10882500000298
2	56.506575000006706
2	56.51894999999786
2	56.524325000005774
2	56.540674999996554
2	56.550875000000815
2	56.565950000003795
2	56.60527500000899
2	56.63644999999087
2	56.64447500000824
2	56.675499999997555
2	56.717399999994086
2	56.725949999992736
2	56.7685749999946
2	56.81707499999902
2	56.83079999999609
2	56.87225000000035
2	56.92932500000461
2	56.96834999999555
2	57.077799999999115
2	57.09299999999348
2	57.1333500000037
2	60.52242500000284
2	60.52984999999171
2	60.53375000000233
2	60.55559999999241
2	60.55947500000184
2	60.568425000004936
2	60.57425000000512
2	60.60044999999809
2	60.625325000000885
2	60.65047500000219
2	60.69432500000403
2	60.739925000001676
2	60.74947500000417
2	60.782574999990175
2	60.80967499999679
2	60.88550000000396
2	60.946575000009034
2	60.99504999999772
2	61.00489999999991
2	61.05165000000852
2	61.06177500000922
2	61.2355499999976
2	64.55319999999483
2	64.56710000000021
2	64.57712499999616
2	64.59109999999055
2	64.60657499999797
2	64.66897500000778
2	64.71790000000328
2	64.74167499999749
2	64.78277499999967
2	64.84927500000049
2	64.88825000000361
2	64.92742500000168
2	64.94834999999148
2	65.00125000000116
2	65.10640000000421
2	65.15087499999208
2	68.57134999999835
2	68.59570000000531
2	68.6056499999977
2	68.62157499999739
2	68.63097500000731
2	68.6362999999983
2	68.6568499999994
2	68.66977500000212
2	68.7086249999993
2	68.78824999999779
2	68.83874999999534
2	68.87834999999905
2	68.98617499999818
2	69.03835000000254
2	69.1632249999966
2	69.20889999999781
2	69.222775000002
2	72.59597500000382
2	72.6065249999956
2	72.62077500000305
2	72.63704999999027
2	72.65974999999162
2	72.69245000000228
2	72.73257500000182
2	72.77225000000908
2	72.83117499999935
2	72.85252499999478
2	72.86179999999877
2	72.87372499999765
2	72.9794499999989
2	72.9895749999996
2	73.04017500000191
2	73.0769500000024
2	73.1371749999962
2	73.20560000000114
2	76.61754999999539
2	76.62042500000098
2	76.62320000000182
2	76.62739999999758
2	76.63237500000105
2	76.63952500000596
2	76.65170000000217
2	76.67792499999632
2	76.68327500000305
2	76.70934999999008
2	76.74322499999835
2	76.82327500000247
2	76.86702499999956
2	76.87464999999793
2	76.91030000000319
2	76.96622499999648
2	77.00215000000026
2	77.02482500000042
2	77.06662500000675
2	77.12912500000675
2	77.20972499999334
2	80.62729999999283
2	80.63370000000577
2	80.64557500000228
2	80.66182500000286
2	80.66565000000992
2	80.67432499999995
2	80.68797500000801
2	80.69607499999984
2	80.7734749999945
2	80.8185999999987
2	80.85115000000224
2	80.86009999999078
2	80.90947499999311
2	80.94774999999208
2	80.95934999999008
2	81.02312500000698
2	81.06174999999348
2	81.10922499999288
2	81.20369999999821
2	84.6698000000033
2	84.67277499999909
2	84.67547499999637
2	84.68630000000121
2	84.71344999999565
2	84.71907500000088
[truncated: 31,646 more rows]
