# Supplementary material for: Zipf’s Law Arises Naturally When There Are Underlying, Unobserved Variables
Source: PLoS Comput Biol. 2016 Dec 20;12(12):e1005110. doi: 10.1371/journal.pcbi.1005110 (PMC5172588; doi:10.1371/journal.pcbi.1005110)
Supplement: S1 Code/Data — Please see the “README” file for details. (ZIP) [file pcbi.1005110.s001.zip › word.R]

library(ggplot2)
library(gridExtra)
library(scales)

linesize=1

pal = c(hue_pal()(10), "#000000")

them <- theme_classic() +
  theme(plot.title=element_text(hjust=-0.1)) +
  theme(line=element_line(size=linesize)) +
  theme(legend.key=element_blank()) +
  theme(plot.margin = unit(c(0,1,0,1), "lines"))

data <- data.frame(read.csv("word_PE", colClasses=c("numeric", "numeric", "factor")))
data$Part <- factor(data$Part, levels(data$Part)[c(1, 2, 4:11, 3)])
g <- guide_legend("Part of speech")
p <- ggplot(data, aes(E, PE, colour=Part, group=Part, size=Part)) +
	 geom_line() +
	 scale_colour_manual("Part of speech", values=pal) +
	 scale_size_manual(values=c(rep(1, 10), 1.5)) +
   scale_x_continuous("ℰ") +
   scale_y_continuous(expression(P[S](ℰ))) +
   them +
   ggtitle('A') +
   guides(colour=g, size=g)

data <- data.frame(read.csv("word_rank_freq", colClasses=c("numeric", "numeric", "factor")))
data$Part <- factor(data$Part, levels(data$Part)[c(1, 2, 4:11, 3)])
intercept = mean(log10(subset(data, Part=="Combined")$Count) + log10(subset(data, Part=="Combined")$Rank))
q <- ggplot(data, aes(Rank, Count, colour=Part, size=Part)) + 
	 geom_line(size=linesize) +
	 stat_function(fun=(function(x) {intercept-x}), colour="red", size=1.) +
	 scale_x_log10() +
	 scale_y_log10("Frequency") +
	 scale_colour_manual("Part of speech", values=pal) +
	 scale_size_manual(values=c(rep(1, 10), 1.5), guide="none") +
   them + ggtitle('B')

g_legend<-function(a.gplot){
  tmp <- ggplot_gtable(ggplot_build(a.gplot))
  leg <- which(sapply(tmp$grobs, function(x) x$name) == "guide-box")
  legend <- tmp$grobs[[leg]]
  return(legend)}

legend <- g_legend(p)
lwidth <- sum(legend$width)

cairo_pdf("word.pdf", width=5, height=3.5)
grid.arrange(arrangeGrob(p + theme(legend.position="none"),
                         q + theme(legend.position="none")), 
             legend, 
             widths=unit.c(unit(1, "npc") - lwidth, lwidth), nrow=1)
dev.off()
