# Supplementary material for: Zipf’s Law Arises Naturally When There Are Underlying, Unobserved Variables
Source: PLoS Comput Biol. 2016 Dec 20;12(12):e1005110. doi: 10.1371/journal.pcbi.1005110 (PMC5172588; doi:10.1371/journal.pcbi.1005110)
Supplement: S1 Code/Data — Please see the “README” file for details. (ZIP) [file pcbi.1005110.s001.zip › word_data/5_10_all_rank_interjection.txt]

	yeah	834
	oh	684
	no	662
	yes	606
	mm	330
	ah	99
	mhm	75
	aye	52
	ooh	46
	hello	38
	dear	37
	eh	35
	ha	30
	aha	26
	hey	18
	bye	17
	yep	13
	goodbye	10
