# Supplementary material for: Zipf’s Law Arises Naturally When There Are Underlying, Unobserved Variables
Source: PLoS Comput Biol. 2016 Dec 20;12(12):e1005110. doi: 10.1371/journal.pcbi.1005110 (PMC5172588; doi:10.1371/journal.pcbi.1005110)
Supplement: S1 Code/Data — Please see the “README” file for details. (ZIP) [file pcbi.1005110.s001.zip › word_data/5_1_all_rank_noun.txt]

	time	1833
	year	1639
	people	1256
	way	1108
	man	1003
	day	940
	thing	776
	child	710
	Mr	673
	government	670
	work	653
	life	645
	woman	631
	system	619
	case	613
	part	612
	group	607
	number	606
	world	600
	house	598
	area	585
	company	579
	problem	565
	service	549
	place	534
	hand	532
	party	529
	school	529
	country	486
	point	484
	week	476
	member	471
	end	458
	state	440
	word	438
	family	428
	fact	426
	head	402
	month	398
	side	398
	business	394
	night	393
	eye	392
	home	390
	question	390
	information	387
	power	385
	change	384
	per_cent	384
	interest	376
	development	375
	money	375
	book	374
	water	372
	other	367
	form	365
	room	364
	level	360
	car	353
	council	348
	policy	348
	market	346
	court	344
	effect	336
	result	334
	idea	328
	use	328
	study	327
	name	326
	job	326
	body	325
	report	325
	line	323
	law	318
	face	315
	friend	315
	authority	313
	road	313
	minister	305
	rate	303
	hour	302
	door	302
	office	300
	right	299
	war	297
	mother	295
	person	290
	reason	289
	view	289
	term	288
	period	283
	centre	282
	society	282
	figure	282
	police	278
	city	275
	need	273
	million	272
	community	272
	kind	271
	price	271
	control	270
	process	269
	action	269
	issue	269
	cost	269
	position	268
	course	267
	minute	266
	education	260
	type	259
	research	258
	subject	256
	programme	255
	girl	254
	moment	254
	father	252
	age	252
	value	250
	force	250
	order	250
	matter	248
	act	248
	health	246
	lot	246
	decision	243
	street	243
	patient	242
	industry	242
	mind	241
	class	241
	church	238
	condition	237
	paper	237
	bank	234
	century	233
	section	232
	hundred	231
	activity	231
	table	231
	death	230
	building	229
	sort	229
	sense	229
	staff	228
	team	226
	experience	223
	student	222
	Mrs	221
	language	221
	town	221
	plan	220
	department	219
	morning	219
	management	219
	product	217
	committee	217
	practice	216
	ground	215
	meeting	215
	evidence	215
	letter	215
	foot	214
	boy	213
	game	212
	back	212
	union	211
	food	211
	role	210
	event	208
	land	208
	art	206
	support	204
	voice	203
	stage	203
	teacher	203
	range	203
	trade	203
	club	202
	arm	202
	field	201
	history	201
	parent	201
	account	200
	material	199
	situation	198
	care	198
	record	197
	manager	197
	project	197
	example	196
	training	194
	window	194
	light	191
	difference	191
	university	191
	air	191
	wife	190
	sir	189
	relationship	189
	quality	188
	rule	187
	tax	184
	story	184
	pound	184
	worker	184
	model	183
	data	183
	nature	182
	officer	181
	structure	181
	method	180
	hospital	180
	bed	180
	unit	180
	movement	179
	detail	178
	date	177
	wall	175
	computer	174
	approach	171
	bit	171
	amount	171
	award	170
	scheme	170
	president	170
	chapter	169
	theory	168
	property	167
	son	166
	director	165
	leader	165
	south	165
	firm	163
	application	163
	north	163
	king	162
	Secretary	162
	board	162
	production	162
	operation	161
	share	161
	chance	161
	opportunity	161
	lord	160
	agreement	160
	picture	159
	test	159
	contract	159
	thousand	158
	security	158
	source	157
	election	157
	future	156
	colour	156
	site	155
	shop	154
	loss	154
	animal	153
	evening	153
	heart	152
	p	152
	standard	152
	purpose	152
	benefit	152
	page	151
	music	150
	hair	150
	doctor	150
	love	150
	factor	150
	pattern	149
	charge	149
	piece	148
	design	148
	tree	147
	population	147
	plant	146
	performance	146
	pressure	146
	knowledge	146
	news	145
	fire	145
	basis	145
	environment	144
	garden	144
	size	144
	series	144
	success	143
	rest	143
	analysis	143
	thought	142
	region	141
	relation	140
	set	140
	statement	140
	space	140
	list	140
	attention	140
	labour	139
	demand	139
	step	139
	principle	139
	Sea	139
	player	138
	couple	138
	hotel	138
	choice	138
	capital	138
	station	137
	village	137
	film	136
	association	135
	attempt	135
	income	135
	individual	135
	feature	135
	cup	134
	organisation	134
	effort	134
	technology	133
	machine	132
	difficulty	132
	cell	131
	energy	131
	treatment	131
	degree	131
	growth	131
	lady	130
	mile	130
	top	129
	risk	129
	task	129
	function	129
	provision	129
	county	129
	sound	129
	behaviour	128
	east	128
	defence	128
	resource	128
	floor	127
	west	127
	science	127
	style	127
	college	126
	horse	126
	response	126
	skill	126
	hall	126
	feeling	126
	user	125
	character	125
	army	124
	dog	124
	investment	124
	Dr	124
	look	124
	answer	124
	economy	124
	brother	123
	husband	123
	argument	122
	responsibility	122
	season	122
	concern	121
	bill	121
	glass	120
	element	120
	duty	119
	increase	119
	claim	118
	leg	118
	title	118
	park	118
	fund	118
	one	118
	note	117
	discussion	116
	chairman	116
	aspect	116
	summer	116
	sun	115
	daughter	115
	baby	115
	institution	114
	box	114
	customer	114
	River	114
	profit	113
	conference	112
	stone	112
	division	112
	measure	112
	procedure	111
	post	111
	proposal	111
	commission	111
	image	110
	help	110
	sector	110
	oil	110
	circumstance	110
	client	110
	direction	109
	seat	109
	attack	109
	attitude	108
	disease	107
	employment	107
	goal	107
	sign	106
	appeal	106
	affair	106
	technique	105
	show	105
	campaign	105
	item	105
	medium	105
	holiday	105
	version	105
	ability	105
	fish	105
	pupil	105
	advice	104
	press	104
	sales	104
	library	104
	drug	104
	visit	104
	surface	103
	advantage	103
	memory	102
	variety	102
	return	102
	culture	102
	Island	102
	blood	102
	television	102
	majority	101
	speaker	101
	goods	101
	competition	101
	talk	101
	parliament	101
	bar	101
	extent	101
	no	100
	access	100
	star	100
	text	100
	deal	100
	mouth	99
	trouble	99
	payment	99
	cause	99
	reference	98
	context	98
	second	98
	survey	98
	facility	98
	object	97
	chair	97
	importance	97
	article	97
	earth	97
	card	96
	collection	96
	planning	96
	public	96
	species	96
	communication	96
	agency	96
	means	96
	possibility	96
	sister	95
	document	95
	supply	95
	budget	94
	solution	94
	influence	94
	software	94
	weight	94
	career	94
	organization	93
	fear	93
	opinion	93
	damage	93
	rock	93
	requirement	93
	district	93
	bird	93
	quarter	92
	stock	92
	exchange	92
	opposition	92
	miss	92
	edge	92
	option	92
	whole	92
	call	92
	network	91
	railway	91
	occasion	91
	aid	91
	match	91
	executive	91
	concept	91
	radio	91
	target	91
	arrangement	91
	lack	90
	corner	90
	race	90
	forest	90
	sex	90
	mum	90
	finger	90
	equipment	89
	ball	89
	crime	89
	message	89
	afternoon	89
	employee	89
	review	89
	scale	89
	strategy	89
	scene	89
	peace	89
	kitchen	89
	sport	89
	speech	89
	partner	88
	christmas	88
	tea	88
	failure	88
	shoulder	88
	Hill	88
	band	88
	reader	88
	expression	88
	sale	88
	status	88
	owner	87
	trust	87
	truth	87
	turn	87
	marriage	87
	base	86
	farm	86
	sentence	86
	past	86
	start	86
	safety	86
	file	86
	trial	86
	newspaper	86
	league	85
	balance	85
	copy	85
	wind	85
	nation	85
	branch	85
	length	85
	front	84
	doubt	84
	train	84
	move	84
	pain	84
	studio	84
	accident	84
	spirit	84
	official	83
	contact	83
	strength	83
	transport	82
	works	82
	gas	82
	contribution	82
	museum	82
	cash	82
	reform	82
	shape	82
	debate	82
	pair	81
	protection	81
	english	81
	artist	81
	presence	81
	agent	81
	rise	81
	meaning	80
	master	80
	hope	80
	driver	80
	candidate	80
	vote	80
	queen	80
	play	79
	exercise	79
	adult	79
	consequence	79
	proportion	78
	speed	78
	assessment	78
	consideration	78
	fig	78
	beginning	78
	route	78
	understanding	77
	impact	77
	credit	77
	track	76
	danger	76
	progress	76
	reaction	76
	path	76
	half	76
	video	76
	flower	76
	distance	75
	skin	75
	belief	75
	comment	75
	content	75
	bag	75
	conclusion	75
	aim	75
	link	75
	justice	75
	gold	75
	politics	75
	dad	74
	estate	74
	sight	74
	winter	74
	boat	74
	prison	74
	wine	74
	reality	74
	weekend	73
	writer	73
	clothes	73
	vehicle	73
	debt	73
	objective	73
	offer	73
	employer	73
	colleague	72
	battle	72
	hole	72
	expert	72
	farmer	72
	package	72
	injury	72
	telephone	72
	sample	71
	key	71
	painting	71
	insurance	71
	confidence	71
	phone	71
	generation	71
	threat	70
	judge	70
	conflict	70
	ship	70
	visitor	70
	drink	70
	commitment	70
	legislation	70
	volume	70
	smile	69
	entry	69
	yard	69
	stuff	69
	introduction	69
	background	69
	cabinet	69
	engine	69
	administration	69
	victim	69
	author	69
	manner	69
	bus	68
	song	68
	investigation	68
	relief	68
	wage	68
	row	68
	regulation	68
	Mountain	68
	coffee	68
	tradition	67
	tour	67
	football	67
	interview	67
	wood	67
	exhibition	67
	category	67
	traffic	67
	dinner	67
	consumer	67
	meal	67
	construction	66
	bridge	66
	gentleman	66
	description	66
	tv	66
	lip	66
	housing	66
	improvement	66
	existence	66
	appearance	66
	flat	66
	discipline	66
	sheet	66
	session	66
	contrast	66
	distribution	66
	loan	65
	representative	65
	conversation	65
	prince	65
	audience	65
	crisis	65
	theatre	65
	code	65
	respect	64
	unemployment	64
	freedom	64
	plate	64
	magazine	64
	explanation	64
	flight	64
	rain	64
	pension	64
	asset	64
	writing	64
	limit	64
	youth	63
	dream	63
	challenge	63
	while	63
	spring	63
	capacity	63
	factory	63
	victory	63
	selection	63
	finance	63
	intention	62
	examination	62
	egg	62
	thanks	62
	aircraft	62
	decade	62
	output	62
	mark	62
	notice	62
	definition	62
	reduction	61
	will	61
	offence	61
	tape	60
	run	60
	address	60
	neck	60
	murder	60
	bottom	60
	appointment	60
	concentration	60
	pp	60
	kid	60
	bedroom	60
	enterprise	60
	middle	60
	weapon	60
	error	59
	absence	59
	birth	59
	bottle	59
	criticism	59
	acid	59
	transfer	59
	module	59
	assembly	59
	ear	59
	instruction	59
	teaching	59
	settlement	59
	store	59
	wave	59
	pleasure	58
	implication	58
	channel	58
	lead	58
	grant	58
	temperature	58
	cut	58
	recognition	58
	fee	58
	republic	58
	waste	58
	solicitor	58
	desire	58
	weather	58
	component	58
	lunch	58
	institute	58
	photograph	58
	expenditure	57
	silence	57
	household	57
	block	57
	brain	57
	publication	57
	program	57
	guest	57
	treaty	57
	nurse	57
	screen	57
	guide	57
	experiment	57
	map	56
	sequence	56
	crowd	56
	captain	56
	metal	56
	trip	56
	pool	56
	phase	56
	sky	56
	cover	56
	connection	56
	violence	56
	scientist	56
	sum	56
	search	56
	noise	56
	assumption	56
	curriculum	56
	congress	56
	initiative	56
	journey	56
	ministry	55
	cat	55
	heat	55
	instrument	55
	location	55
	display	55
	gate	55
	theme	55
	gun	55
	gallery	55
	reading	55
	professor	55
	emphasis	55
	learning	54
	opening	54
	interpretation	54
	combination	54
	tooth	54
	hell	54
	prospect	54
	priority	54
	tool	54
	drive	54
	troop	54
	faith	54
	soldier	54
	spot	54
	lane	53
	crown	53
	coal	53
	castle	53
	membership	53
	revenue	53
	flow	53
	mistake	53
	total	53
	breath	53
	release	53
	motion	53
	corp	53
	variation	53
	literature	53
	wing	53
	alternative	53
	criterion	52
	ring	52
	incident	52
	index	52
	suggestion	52
	winner	52
	border	52
	pocket	52
	valley	52
	passage	52
	religion	51
	leaf	51
	square	51
	pub	51
	surprise	51
	characteristic	51
	Lake	51
	fruit	51
	request	51
	restaurant	51
	foundation	51
	tone	51
	engineering	51
	device	51
	billion	51
	walk	51
	specialist	51
	deputy	51
	representation	51
	observation	50
	shot	50
	circle	50
	present	50
	fall	50
	strike	50
	creation	50
	chain	50
	marketing	49
	god	49
	mechanism	49
	impression	49
	clause	49
	coast	49
	atmosphere	49
	neighbour	49
	revolution	49
	defendant	49
	mass	49
	fashion	49
	championship	49
	distinction	49
	enemy	49
	leadership	49
	desk	49
	panel	49
	tear	49
	dress	48
	negotiation	48
	establishment	48
	liability	48
	iron	48
	roof	48
	welfare	48
	fan	48
	advance	48
	milk	48
	drawing	48
	ticket	48
	motor	48
	soil	48
	shoe	48
	engineer	48
	beach	48
	nose	48
	tank	48
	servant	48
	potential	48
	origin	48
	vision	47
	palace	47
	height	47
	expense	47
	trend	47
	editor	47
	general	47
	warning	47
	chief	47
	significance	47
	cancer	47
	citizen	47
	convention	47
	bone	47
	fuel	47
	round	47
	champion	47
	gift	47
	prisoner	47
	cross	46
	living	46
	achievement	46
	signal	46
	outcome	46
	mp	46
	knee	46
	rail	46
	comparison	46
	notion	46
	expectation	46
	lawyer	46
	lesson	46
	democracy	46
	working	46
	co	46
	diet	46
	being	46
	parish	46
	passenger	45
	root	45
	manufacturer	45
	complaint	45
	shadow	45
	territory	45
	touch	45
	tenant	45
	plastic	45
	councillor	45
	m	45
	inflation	45
	gap	45
	plane	45
	corporation	45
	breakfast	45
	shock	45
	pay	45
	score	45
	grass	45
	independence	45
	charity	45
	column	45
	finding	45
	beauty	44
	boundary	44
	database	44
	ref	44
	formation	44
	supporter	44
	accommodation	44
	transaction	44
	politician	44
	male	44
	exception	44
	struggle	44
	resident	44
	identity	44
	inquiry	44
	licence	44
	topic	44
	resolution	44
	buyer	44
	dispute	44
	assistance	43
	novel	43
	preparation	43
	proceeding	43
	metre	43
	phrase	43
	mirror	43
	camp	43
	emergency	43
	currency	43
	break	43
	thinking	43
	tension	43
	quantity	43
	taste	43
	fault	43
	minority	43
	pilot	43
	unix	42
	tower	42
	involvement	42
	stress	42
	spokesman	42
	coat	42
	premise	42
	prize	42
	manufacturing	42
	extension	42
	constitution	42
	partnership	42
	pollution	42
	gene	42
	mill	42
	wheel	41
	string	41
	depth	41
	delivery	41
	obligation	41
	regime	41
	decline	41
	framework	41
	protein	41
	frame	41
	command	41
	inch	41
	female	41
	holder	41
	german	41
	advertising	41
	saving	41
	poem	41
	ice	41
	port	41
	rose	41
	boot	41
	approval	40
	boss	40
	load	40
	setting	40
	bishop	40
	cottage	40
	cycle	40
	governor	40
	stairs	40
	crew	40
	maintenance	40
	chest	40
	travel	40
	protest	40
	restriction	40
	hat	40
	profession	40
	mode	40
	export	40
	funding	40
	recommendation	40
	input	39
	habit	39
	sleep	39
	guard	39
	reputation	39
	countryside	39
	creature	39
	suit	39
	autumn	39
	poll	39
	focus	39
	landscape	39
	green	39
	bomb	39
	recession	39
	recovery	39
	plaintiff	39
	layer	39
	trading	39
	agriculture	39
	purchase	39
	average	39
	empire	39
	shareholder	39
	camera	39
	silver	39
	inspector	39
	critic	39
	judgment	38
	wealth	38
	presentation	38
	muscle	38
	soul	38
	arrival	38
	penalty	38
	electricity	38
	illness	38
	self	38
	bread	38
	resistance	38
	cake	38
	perspective	38
	meat	38
	beer	38
	peak	38
	efficiency	38
	sugar	38
	steel	38
	uncle	38
	drama	38
	laboratory	38
	promotion	37
	chancellor	37
	lifespan	37
	certificate	37
	possession	37
	custom	37
	coach	37
	philosophy	37
	zone	37
	cloud	37
	angle	37
	symptom	37
	alliance	37
	dollar	37
	mood	37
	abuse	37
	variable	37
	pc	37
	bay	37
	ratio	37
	spending	37
	personality	37
	bid	37
	expansion	37
	producer	37
	actor	36
	wedding	36
	bond	36
	tendency	36
	final	36
	estimate	36
	shirt	36
	chip	36
	deposit	36
	chamber	36
	cigarette	36
	researcher	36
	intervention	36
	qualification	36
	reply	36
	guy	36
	core	36
	frequency	36
	gain	36
	rent	36
	honour	36
	dozen	36
	relative	36
	jacket	36
	awareness	36
	secret	36
	festival	36
	phenomenon	36
	furniture	35
	intelligence	35
	recording	35
	investor	35
	dealer	35
	mixture	35
	co-operation	35
	cheek	35
	equation	35
	substance	35
	duke	35
	discovery	35
	dance	35
	throat	35
	routine	35
	apple	35
	tourist	35
	landlord	35
	instance	35
	retirement	35
	lad	35
	american	35
	french	35
	breach	35
	emotion	35
	pipe	35
	promise	35
	scope	34
	birthday	34
	left	34
	pace	34
	golf	34
	sand	34
	enquiry	34
	infection	34
	fun	34
	mortgage	34
	consent	34
	guitar	34
	entrance	34
	hero	34
	curtain	34
	darkness	34
	allowance	34
	hearing	34
	disk	34
	medicine	34
	paragraph	34
	rank	34
	shift	34
	judgement	34
	journal	34
	permission	34
	dna	34
	anger	34
	interaction	34
	fight	34
	tale	34
	witness	34
	stream	34
	cricket	34
	platform	34
	policeman	34
	disaster	34
	carpet	34
	knife	34
	print	34
	mail	34
	curve	34
	reserve	34
	delay	33
	province	33
	peasant	33
	perception	33
	cream	33
	airport	33
	personnel	33
	defeat	33
	bath	33
	acquisition	33
	salt	33
	clock	33
	demonstration	33
	sake	33
	aunt	33
	chemical	33
	human	33
	host	33
	adviser	33
	joke	33
	edition	33
	priest	33
	circuit	33
	consumption	33
	pack	32
	formula	32
	count	32
	journalist	32
	guidance	32
	workshop	32
	tail	32
	compensation	32
	seed	32
	statistics	32
	earnings	32
	fishing	32
	mission	32
	survival	32
	tie	32
	luck	32
	occupation	32
	percentage	32
	consultant	32
	lecture	32
	watch	32
	anxiety	32
	remark	32
	supplier	32
	poet	32
	net	31
	preference	31
	stomach	31
	ownership	31
	indication	31
	tip	31
	prayer	31
	poverty	31
	mine	31
	observer	31
	dark	31
	fortune	31
	opponent	31
	crop	31
	practitioner	31
	symbol	31
	hold	31
	moon	31
	alcohol	31
	snow	31
	climate	31
	measurement	31
	heaven	31
	operating	31
	conservative	31
	barrier	31
	smell	31
	pitch	31
	catalogue	30
	princess	30
	sheep	30
	enthusiasm	30
	operator	30
	summary	30
	interval	30
	implementation	30
	wish	30
	evaluation	30
	architecture	30
	processing	30
	burden	30
	confusion	30
	publisher	30
	professional	30
	democrat	30
	historian	30
	schedule	30
	cheese	30
	dimension	30
	talent	30
	tube	30
	storage	30
	bowl	30
	satisfaction	30
	dish	30
	shell	30
	conduct	29
	vessel	29
	breast	29
	lover	29
	tunnel	29
	poetry	29
	replacement	29
	turnover	29
	salary	29
	percent	29
	wire	29
	proof	29
	pot	29
	drop	29
	consultation	29
	win	29
	import	29
	admission	29
	determination	29
	strain	29
	tissue	29
	label	29
	leisure	29
	economics	29
	cheque	29
	merchant	29
	squad	29
	stake	29
	smoke	29
	unity	29
	designer	29
	shopping	29
	fabric	29
	steam	29
	rugby	29
	childhood	29
	comfort	28
	magistrate	28
	bathroom	28
	movie	28
	participant	28
	corridor	28
	profile	28
	complex	28
	lift	28
	surgery	28
	conviction	28
	tongue	28
	addition	28
	tennis	28
	reward	28
	standing	28
	draft	28
	brick	28
	amendment	28
	mouse	28
	vegetable	28
	sergeant	28
	mystery	28
	imagination	28
	favour	28
	bell	28
	classroom	28
	grade	28
	announcement	28
	headquarters	28
	refugee	28
	twin	27
	composition	27
	acceptance	27
	limitation	27
	pride	27
	storm	27
	discourse	27
	participation	27
	ceiling	27
	weakness	27
	architect	27
	universe	27
	detective	27
	departure	27
	cathedral	27
	excitement	27
	red	27
	summit	27
	transition	27
	check	27
	deficit	27
	venture	27
	constituency	27
	register	27
	assistant	27
	joy	27
	local	27
	black	27
	pit	27
	belt	27
	gesture	27
	treasury	27
	stick	26
	concert	26
	cap	26
	mummy	26
	expertise	26
	canal	26
	margin	26
	psychology	26
	leather	26
	album	26
	repair	26
	uncertainty	26
	chart	26
	dust	26
	tin	26
	shelf	26
	glance	26
	passion	26
	bench	26
	pole	26
	stand	26
	consciousness	26
	coin	26
	ban	26
	ward	26
	opera	26
	cow	26
	coalition	26
	trousers	26
	constraint	26
	objection	26
	guideline	26
	prosecution	26
	assault	26
	timber	26
	virtue	26
	clerk	26
	folk	26
	cattle	26
	fellow	26
	horror	26
	paint	26
	guardian	26
	infant	26
	button	26
	reception	26
	grammar	26
	diary	26
	flesh	25
	lease	25
	privilege	25
	conservation	25
	charter	25
	publicity	25
	specimen	25
	format	25
	nerve	25
	completion	25
	potato	25
	craft	25
	reflection	25
	closure	25
	punishment	25
	agenda	25
	chicken	25
	portrait	25
	printer	25
	taxation	25
	companion	25
	evolution	25
	carbon	25
	traveller	25
	patch	25
	accounting	25
	volunteer	25
	jury	25
	blue	25
	ocean	25
	pig	25
	rabbit	25
	pen	25
	ideology	25
	vat	25
	van	25
	kingdom	25
	disorder	25
	cold	25
	good	25
	alarm	25
	funeral	25
	rival	25
	dividend	25
	cousin	25
	cable	25
	mate	25
	innovation	24
	applicant	24
	machinery	24
	integration	24
	planet	24
	rat	24
	exposure	24
	pass	24
	junction	24
	terrace	24
	earl	24
	commander	24
	slope	24
	friendship	24
	blow	24
	lock	24
	ally	24
	stop	24
	carriage	24
	purchaser	24
	resignation	24
	conversion	24
	chocolate	24
	essay	24
	sympathy	24
	maker	24
	discount	24
	attraction	24
	silk	24
	seller	24
	audit	24
	vendor	24
	garage	24
	borough	24
	petrol	24
	emperor	24
	disc	24
	registration	24
	strip	24
	wonder	24
	depression	24
	destruction	24
	commissioner	24
	assurance	24
	plot	24
	organ	24
	particle	24
	favourite	24
	remedy	24
	conception	23
	ambition	23
	stimulus	23
	grain	23
	harm	23
	pop	23
	needle	23
	logic	23
	fibre	23
	resort	23
	darling	23
	incentive	23
	inspection	23
	excuse	23
	fate	23
	disposal	23
	declaration	23
	allocation	23
	dose	23
	flame	23
	pile	23
	correspondent	23
	identification	23
	directive	23
	shade	23
	hypothesis	23
	stranger	23
	mortality	23
	invitation	23
	calculation	23
	withdrawal	23
	roll	23
	mayor	23
	chapel	23
	mineral	23
	youngster	23
	trick	23
	humour	23
	rubbish	23
	interface	23
	federation	23
	bike	23
	collapse	23
	cotton	23
	crash	23
	cry	23
	suspicion	23
	entertainment	23
	voter	23
	molecule	23
	dictionary	22
	complexity	22
	fence	22
	fragment	22
	jew	22
	constable	22
	coverage	22
	competitor	22
	laughter	22
	equity	22
	clinic	22
	kit	22
	equivalent	22
	daddy	22
	interior	22
	guarantee	22
	cinema	22
	isle	22
	pond	22
	accountant	22
	insight	22
	disability	22
	era	22
	lie	22
	arrest	22
	statute	22
	advertisement	22
	ceremony	22
	tonne	22
	farming	22
	domain	22
	removal	22
	processor	22
	taxi	22
	explosion	22
	leave	22
	acre	22
	tide	22
	running	22
	server	22
	cm	22
	cloth	22
	satellite	22
	rope	22
	miner	22
	angel	22
	stability	22
	publishing	22
	lamp	22
	illustration	21
	gaze	21
	anniversary	21
	go	21
	shortage	21
	clothing	21
	delight	21
	monopoly	21
	tory	21
	worth	21
	wound	21
	tribunal	21
	lion	21
	allegation	21
	merger	21
	jurisdiction	21
	controversy	21
	desert	21
	fat	21
	insect	21
	episode	21
	christian	21
	fleet	21
	adjustment	21
	colony	21
	gear	21
	minimum	21
	raid	21
	nursery	21
	butter	21
	celebration	21
	piano	21
	fiction	21
	white	21
	escape	21
	specification	21
	banking	21
	bible	21
	tournament	21
	rhythm	21
	therapy	21
	brand	21
	photo	21
	emission	21
	hardware	21
	navy	21
	effectiveness	21
	temple	21
	invasion	21
	crystal	21
	motive	21
	transformation	21
	fighting	21
	villa	21
	trustee	21
	grip	21
	toy	21
	myth	21
	battery	21
	mess	21
	necessity	21
	switch	21
	rebel	21
	bulk	21
	menu	20
	warmth	20
	adventure	20
	gang	20
	discrimination	20
	skirt	20
	toilet	20
	graphics	20
	lorry	20
	chemistry	20
	disadvantage	20
	flag	20
	proposition	20
	singer	20
	ghost	20
	uniform	20
	pope	20
	gender	20
	doctrine	20
	compound	20
	widow	20
	restoration	20
	clue	20
	loyalty	20
	cliff	20
	landing	20
	ride	20
	shore	20
	heating	20
	colonel	20
	rumour	20
	chap	20
	tragedy	20
	leaflet	20
	launch	20
	dock	20
	virus	20
	harbour	20
	ease	20
	wildlife	20
	rape	20
	airline	20
	testing	20
	nail	20
	heel	20
	devil	20
	outline	20
	theft	20
	flexibility	20
	hierarchy	20
	heritage	20
	abbey	20
	champagne	20
	filter	20
	successor	20
	painter	20
	attendance	20
	receiver	20
	mathematics	20
	sociology	20
	hint	20
	fraction	20
	spectrum	20
	creditor	20
	productivity	20
	pensioner	20
	mud	20
	businessman	20
	refusal	20
	essence	20
	indicator	20
	verse	20
	triumph	20
	counter	20
	apartment	19
	probability	19
	separation	19
	capitalism	19
	portfolio	19
	juice	19
	stroke	19
	cupboard	19
	seminar	19
	developer	19
	continent	19
	availability	19
	whisky	19
	computing	19
	trace	19
	bastard	19
	premium	19
	forum	19
	justification	19
	kiss	19
	lifetime	19
	reporter	19
	graduate	19
	carrier	19
	breeding	19
	oak	19
	palm	19
	builder	19
	discretion	19
	oxygen	19
	shame	19
	classification	19
	worry	19
	fluid	19
	duration	19
	courage	19
	suicide	19
	missile	19
	fool	19
	analyst	19
	delegate	19
	avenue	19
	succession	19
	fraud	19
	copper	19
	density	19
	receipt	19
	merit	19
	sensation	19
	compromise	19
	doorway	19
	duck	19
	shit	19
	appendix	19
	sword	19
	liberty	19
	aids	19
	sculpture	19
	midnight	19
	pet	19
	grave	19
	shower	19
	speculation	19
	isolation	19
	residence	19
	fantasy	19
	bureau	19
	recipe	19
	modification	19
	stance	19
	norm	19
	installation	19
	rod	19
	heading	19
	crack	19
	truck	19
	hip	19
	polytechnic	19
	physics	19
	dialogue	19
	diagnosis	19
	laugh	19
	accent	19
	sin	19
	musician	19
	directory	19
	offender	19
	breed	19
	sandwich	19
	defender	19
	killer	19
	collector	19
	envelope	19
	subsidy	18
	inn	18
	ambulance	18
	timing	18
	pavement	18
	tactic	18
	ingredient	18
	scholar	18
	holding	18
	reign	18
	glory	18
	finish	18
	tray	18
	thesis	18
	delegation	18
	autonomy	18
	basket	18
	bear	18
	Ms	18
	hunting	18
	entity	18
	consensus	18
	horizon	18
	jet	18
[truncated: 1,030 more rows]
