# Supplementary material for: Zipf’s Law Arises Naturally When There Are Underlying, Unobserved Variables
Source: PLoS Comput Biol. 2016 Dec 20;12(12):e1005110. doi: 10.1371/journal.pcbi.1005110 (PMC5172588; doi:10.1371/journal.pcbi.1005110)
Supplement: S1 Code/Data — Please see the “README” file for details. (ZIP) [file pcbi.1005110.s001.zip › word_data/5_7_all_rank_detpro.txt]

	this	4623
	that	3792
	which	3719
	what	2493
	all	2436
	some	1712
	these	1254
	any	1220
	many	902
	those	888
	such	763
	more	699
	own	695
	same	615
	another	581
	much	531
	each	508
	few	450
	most	422
	both	310
	several	240
	half	209
	whose	198
	little	183
	former	170
	whatever	132
	less	101
	enough	82
	latter	78
	either	58
	fewer	31
	neither	28
