# Supplementary material for: Zipf’s Law Arises Naturally When There Are Underlying, Unobserved Variables
Source: PLoS Comput Biol. 2016 Dec 20;12(12):e1005110. doi: 10.1371/journal.pcbi.1005110 (PMC5172588; doi:10.1371/journal.pcbi.1005110)
Supplement: S1 Code/Data — Please see the “README” file for details. (ZIP) [file pcbi.1005110.s001.zip › word_data/5_6_all_rank_determ.txt]

	the	61847
	a	21626
	his	4285
	an	3430
	their	2608
	her	2183
	its	1632
	my	1525
	your	1383
	no	1343
	our	950
	every	401
	me	23
