# Supplementary material for: Zipf’s Law Arises Naturally When There Are Underlying, Unobserved Variables
Source: PLoS Comput Biol. 2016 Dec 20;12(12):e1005110. doi: 10.1371/journal.pcbi.1005110 (PMC5172588; doi:10.1371/journal.pcbi.1005110)
Supplement: S1 Code/Data — Please see the “README” file for details. (ZIP) [file pcbi.1005110.s001.zip › makefile]

paper.pdf: paper.tex word.pdf retina.pdf
	pdflatex paper.tex


word.pdf: word_rank_freq word_PE word.R
	R -f word.R

word_rank_freq: word.jl
	julia -L word.jl -e 'quit()'

word_PE: word.jl
	julia -L word.jl -e 'quit()'


retina.pdf: retina.R retina_spikes_rank_freq retina_time_rank_freq retina_spikes_PE retina_time_PE
	R -f retina.R

retina_spikes_rank_freq: retina_sim.jl
	julia -L retina_sim.jl -e 'writetable("retina_spikes_rank_freq", rank_freq(cGm_spikes()))'

retina_time_rank_freq: retina_sim.jl
	julia -L retina_sim.jl -e 'writetable("retina_time_rank_freq", rank_freq(cGm_time()))'

retina_spikes_PE: retina_sim.jl
	julia -L retina_sim.jl -e 'writetable("retina_spikes_PE", PE(cGm_spikes()))'

retina_time_PE: retina_sim.jl
	julia -L retina_sim.jl -e 'writetable("retina_time_PE", PE(cGm_time()))'


sim.pdf: sim.R sim_hole sim_spike sim_uniform
	R -f sim.R

sim_hole: retina_sim.jl
	julia -L retina_sim.jl -e 'sd_hole()'

sim_spike: retina_sim.jl
	julia -L retina_sim.jl -e 'sd_spike()'

sim_uniform: retina_sim.jl
	julia -L retina_sim.jl -e 'sd_uniform()'


indep.pdf: indep.R indep_moments indep_smooth indep_step
	R -f indep.R

#%=indep_
%moments %smooth %step: indep.jl
	julia indep.jl

city.pdf: city.R city_rank_freq city_PE

city_rank_freq: city.jl retina_sim.jl
	julia -L city.jl -e 'quit()'
