# Supplementary material for: Zipf’s Law Arises Naturally When There Are Underlying, Unobserved Variables
Source: PLoS Comput Biol. 2016 Dec 20;12(12):e1005110. doi: 10.1371/journal.pcbi.1005110 (PMC5172588; doi:10.1371/journal.pcbi.1005110)
Supplement: S1 Code/Data — Please see the “README” file for details. (ZIP) [file pcbi.1005110.s001.zip › README]

The data is given in the folders:
  word_data
  retina_data

The code is written in Julia (http://julialang.org/), R and LaTex.

In R, we require the following packages:
  ggplot2
  gridExtra

In Julia, we require:
  DataFrames

In order to build the figures and compile the Latex file, run:
make

Please contact Laurence (laurence.aitchison@gmail.com) if there are any difficulties.
